# Supplementary material for: FBL promotes hepatocellular carcinoma tumorigenesis and progression by recruiting YY1 to enhance CAD gene expression
Source: Cell Death Dis. 2025 Apr 27;16(1):348. doi: 10.1038/s41419-025-07684-z (PMC12034760; doi:10.1038/s41419-025-07684-z)
Supplement: Supplementary file 2 — Supplementary Excel 1 [file 41419_2025_7684_MOESM2_ESM.xls]

ID	Description	GeneRatio	BgRatio	pvalue	p.adjust	qvalue	geneID	Count	geneName
ko04916	Melanogenesis	31/1218	125/12785	4.67830555748566e-07	6.68877552887759e-05	5.01600641656455e-05	gene-ADCY9/gene-BRWD3/gene-CALML6/gene-CAMK2B/gene-CAMK2D/gene-CAMK2G/gene-CREBBP/gene-DVL3/gene-FZD1/gene-FZD2/gene-FZD5/gene-FZD7/gene-FZD9/gene-GNAI1/gene-GNAQ/gene-MAP2K2/gene-MAPK1/gene-MAPK3/gene-NKIRAS1/gene-PHIP/gene-PLCB1/gene-PLCB4/gene-POMC/gene-PRKCA/gene-PRKCB/gene-PRKCG/gene-RAF1/gene-TFEC/gene-WNT16/gene-WNT5B/gene-WNT8B	31	ADCY9/BRWD3/CALML6/CAMK2B/CAMK2D/CAMK2G/CREBBP/DVL3/FZD1/FZD2/FZD5/FZD7/FZD9/GNAI1/GNAQ/MAP2K2/MAPK1/MAPK3/NKIRAS1/PHIP/PLCB1/PLCB4/POMC/PRKCA/PRKCB/PRKCG/RAF1/TFEC/WNT16/WNT5B/WNT8B
ko04921	Oxytocin signaling pathway	48/1218	240/12785	5.08570626911339e-07	6.68877552887759e-05	5.01600641656455e-05	gene-ACTRT2/gene-ADCY9/gene-CACNA2D1/gene-CACNG4/gene-CACNG5/gene-CACNG8/gene-CALML6/gene-CAMK1D/gene-CAMK2B/gene-CAMK2D/gene-CAMK2G/gene-CAMK4/gene-CAMKV/gene-CATSPER1/gene-CCND1/gene-CDC42BPA/gene-CIB2/gene-DCLK2/gene-GNAI1/gene-GNAQ/gene-GUCY1A2/gene-ITPR2/gene-KCNJ12/gene-KCNJ18/gene-MAP2K2/gene-MAPK1/gene-MAPK3/gene-MELK/gene-MYLK3/gene-NFATC2/gene-NKIRAS1/gene-NPR2/gene-OXTR/gene-PIK3CG/gen…	48	ACTRT2/ADCY9/CACNA2D1/CACNG4/CACNG5/CACNG8/CALML6/CAMK1D/CAMK2B/CAMK2D/CAMK2G/CAMK4/CAMKV/CATSPER1/CCND1/CDC42BPA/CIB2/DCLK2/GNAI1/GNAQ/GUCY1A2/ITPR2/KCNJ12/KCNJ18/MAP2K2/MAPK1/MAPK3/MELK/MYLK3/NFATC2/NKIRAS1/NPR2/OXTR/PIK3CG/PLA2G4A/PLA2G4D/PLCB1/PLCB4/PPP1CC/PPP1R12A/PRKAG2/PRKCA/PRKCB/PRKCG/RAF1/RCAN1/RGS21/STK33
ko04934	Cushing syndrome	48/1218	242/12785	6.55762306752705e-07	6.68877552887759e-05	5.01600641656455e-05	gene-ADCY9/gene-AGTR1/gene-ASH2L/gene-ATF7-NPFF/gene-CACNA1H/gene-CACNA1I/gene-CAMK2B/gene-CAMK2D/gene-CAMK2G/gene-CATSPER1/gene-CCND1/gene-CCNE1/gene-DVL3/gene-E2F1/gene-E2F7/gene-FZD1/gene-FZD2/gene-FZD5/gene-FZD7/gene-FZD9/gene-GNA11/gene-GNAI1/gene-GNAQ/gene-INTS8/gene-ITPR2/gene-KCNA6/gene-KCNK2/gene-LDLR/gene-MAP2K2/gene-MAPK1/gene-MAPK3/gene-MRAP2/gene-NCEH1/gene-NR5A1/gene-PBX1/gene-PHF6/…	48	ADCY9/AGTR1/ASH2L/ATF7-NPFF/CACNA1H/CACNA1I/CAMK2B/CAMK2D/CAMK2G/CATSPER1/CCND1/CCNE1/DVL3/E2F1/E2F7/FZD1/FZD2/FZD5/FZD7/FZD9/GNA11/GNAI1/GNAQ/INTS8/ITPR2/KCNA6/KCNK2/LDLR/MAP2K2/MAPK1/MAPK3/MRAP2/NCEH1/NR5A1/PBX1/PHF6/PLCB1/PLCB4/POMC/RASD2/SP1/SP3/SP4/USP3/WDR5/WNT16/WNT5B/WNT8B
ko04720	Long-term potentiation	26/1218	99/12785	1.20812633500732e-06	9.242166462806e-05	6.93083002714726e-05	gene-BRWD3/gene-CALML6/gene-CAMK2B/gene-CAMK2D/gene-CAMK2G/gene-CAMK4/gene-CIB2/gene-CREBBP/gene-GNAQ/gene-GRIN2A/gene-GRIN2B/gene-ITPR2/gene-MAP2K2/gene-MAPK1/gene-MAPK3/gene-NKIRAS1/gene-PHIP/gene-PLCB1/gene-PLCB4/gene-PPP1CC/gene-PRKCA/gene-PRKCB/gene-PRKCG/gene-RAF1/gene-RPS6KA3/gene-RPS6KA6	26	BRWD3/CALML6/CAMK2B/CAMK2D/CAMK2G/CAMK4/CIB2/CREBBP/GNAQ/GRIN2A/GRIN2B/ITPR2/MAP2K2/MAPK1/MAPK3/NKIRAS1/PHIP/PLCB1/PLCB4/PPP1CC/PRKCA/PRKCB/PRKCG/RAF1/RPS6KA3/RPS6KA6
ko04730	Long-term depression	21/1218	71/12785	1.58449898508574e-06	9.69713378872475e-05	7.27201639470931e-05	gene-GNA11/gene-GNA12/gene-GNAI1/gene-GNAQ/gene-GUCY1A2/gene-IGF1R/gene-ITPR2/gene-LYN/gene-MAP2K2/gene-MAPK1/gene-MAPK3/gene-NKIRAS1/gene-PLA2G4A/gene-PLA2G4D/gene-PLCB1/gene-PLCB4/gene-PRKCA/gene-PRKCB/gene-PRKCG/gene-PRKG2/gene-RAF1	21	GNA11/GNA12/GNAI1/GNAQ/GUCY1A2/IGF1R/ITPR2/LYN/MAP2K2/MAPK1/MAPK3/NKIRAS1/PLA2G4A/PLA2G4D/PLCB1/PLCB4/PRKCA/PRKCB/PRKCG/PRKG2/RAF1
ko05214	Glioma	27/1218	116/12785	9.13908762514227e-06	0.000372895535026678	0.000279639582510546	gene-CALML6/gene-CAMK1D/gene-CAMK2B/gene-CAMK2D/gene-CAMK2G/gene-CAMK4/gene-CAMKV/gene-CCND1/gene-DCLK2/gene-E2F1/gene-E2F7/gene-IGF1R/gene-MAP2K2/gene-MAPK1/gene-MAPK3/gene-NKIRAS1/gene-PDGFA/gene-PIK3CB/gene-PRKCA/gene-PRKCB/gene-PRKCG/gene-RAF1/gene-SHC3/gene-SOS1/gene-STK33/gene-TGFA/gene-TNS3	27	CALML6/CAMK1D/CAMK2B/CAMK2D/CAMK2G/CAMK4/CAMKV/CCND1/DCLK2/E2F1/E2F7/IGF1R/MAP2K2/MAPK1/MAPK3/NKIRAS1/PDGFA/PIK3CB/PRKCA/PRKCB/PRKCG/RAF1/SHC3/SOS1/STK33/TGFA/TNS3
ko05206	MicroRNAs in cancer	48/1218	265/12785	9.27392649399616e-06	0.000372895535026678	0.000279639582510546	gene-BMF/gene-BRWD3/gene-CCND1/gene-CCNE1/gene-CREBBP/gene-DDIT4/gene-DNMT3A/gene-DNMT3B/gene-DNMT3L/gene-E2F1/gene-E2F7/gene-ERBB3/gene-EZH2/gene-FGFR3/gene-FOXP1/gene-FOXP2/gene-GLS/gene-IGF2BP2/gene-INTS8/gene-MAP2K2/gene-MAPK1/gene-MARCKS/gene-NKIRAS1/gene-PDGFA/gene-PHIP/gene-PIM1/gene-PLAU/gene-PRKCA/gene-PRKCB/gene-PRKCG/gene-PWWP2B/gene-RAF1/gene-RDX/gene-RECK/gene-SERPINB5/gene-SLC45A1/g…	48	BMF/BRWD3/CCND1/CCNE1/CREBBP/DDIT4/DNMT3A/DNMT3B/DNMT3L/E2F1/E2F7/ERBB3/EZH2/FGFR3/FOXP1/FOXP2/GLS/IGF2BP2/INTS8/MAP2K2/MAPK1/MARCKS/NKIRAS1/PDGFA/PHIP/PIM1/PLAU/PRKCA/PRKCB/PRKCG/PWWP2B/RAF1/RDX/RECK/SERPINB5/SLC45A1/SLC45A4/SLC7A2/SOS1/STMN1/STMN4/THBS1/TIMP2/TMPRSS9/TNS3/TRIM2/ZEB1/ZFPM2
ko04151	PI3K-Akt signaling pathway	76/1218	487/12785	9.74890287651445e-06	0.000372895535026678	0.000279639582510546	gene-AATK/gene-ANGPT1/gene-ATF7-NPFF/gene-BMPER/gene-CCND1/gene-CCNE1/gene-CDC37/gene-COL6A2/gene-COL9A1/gene-DDIT4/gene-DDR2/gene-EFNA5/gene-EIF4H/gene-ERBB3/gene-FASLG/gene-FGF13/gene-FGF19/gene-FGF2/gene-FGF23/gene-FGF3/gene-FGFR2/gene-FGFR3/gene-FOXO3/gene-FRMPD3/gene-GPR68/gene-GYS2/gene-HGF/gene-IFNAR2/gene-IGF1R/gene-IKBKG/gene-IL2/gene-INSR/gene-INTS8/gene-ITGA11/gene-ITGA6/gene-ITGB6/gen…	76	AATK/ANGPT1/ATF7-NPFF/BMPER/CCND1/CCNE1/CDC37/COL6A2/COL9A1/DDIT4/DDR2/EFNA5/EIF4H/ERBB3/FASLG/FGF13/FGF19/FGF2/FGF23/FGF3/FGFR2/FGFR3/FOXO3/FRMPD3/GPR68/GYS2/HGF/IFNAR2/IGF1R/IKBKG/IL2/INSR/INTS8/ITGA11/ITGA6/ITGB6/KDR/LAMA5/LAMB2/LAMC1/LAMC2/LMTK3/LPAR1/MAP2K2/MAPK1/MAPK3/MELK/MYB/NGFR/NKIRAS1/OSM/PDGFA/PGF/PHLPP1/PIK3CB/PIK3CG/PPP2R2A/PPP2R2B/PPP2R3A/PRKCA/PRL/PRLR/RAF1/RELN/RXRA/SOS1/SYK/TCL1…
ko04010	MAPK signaling pathway	72/1218	465/12785	2.186306365158e-05	0.000673199311873067	0.000504841589227137	gene-AATK/gene-ANGPT1/gene-ATF7-NPFF/gene-CACNA1B/gene-CACNA1H/gene-CACNA1I/gene-CACNA2D1/gene-CACNG4/gene-CACNG5/gene-CACNG8/gene-CATSPER1/gene-CIB2/gene-DDR2/gene-DUSP6/gene-EFNA5/gene-ERBB3/gene-FASLG/gene-FGF13/gene-FGF19/gene-FGF2/gene-FGF23/gene-FGF3/gene-FGFR2/gene-FGFR3/gene-FLNB/gene-GNA12/gene-HGF/gene-HSPB1/gene-IGF1R/gene-IKBKG/gene-IL1RAPL1/gene-INSR/gene-KDR/gene-LMTK3/gene-MAP2K2/g…	72	AATK/ANGPT1/ATF7-NPFF/CACNA1B/CACNA1H/CACNA1I/CACNA2D1/CACNG4/CACNG5/CACNG8/CATSPER1/CIB2/DDR2/DUSP6/EFNA5/ERBB3/FASLG/FGF13/FGF19/FGF2/FGF23/FGF3/FGFR2/FGFR3/FLNB/GNA12/HGF/HSPB1/IGF1R/IKBKG/IL1RAPL1/INSR/KDR/LMTK3/MAP2K2/MAP3K10/MAP4K4/MAPK1/MAPK3/MAPK8/MKNK2/NGFR/NKIRAS1/PBK/PDGFA/PGF/PLA2G4A/PLA2G4D/PPM1B/PPM1G/PPM1L/PRKCA/PRKCB/PRKCG/RAF1/RALGPS1/RAPGEF2/RASGRF1/RASGRF2/RERG/RHOV/RPS6KA3/RPS…
ko04014	Ras signaling pathway	57/1218	345/12785	2.45461143467075e-05	0.000673199311873067	0.000504841589227137	gene-AATK/gene-ANGPT1/gene-ARL14/gene-ARL4C/gene-ARL8B/gene-CALML6/gene-DDR2/gene-EFNA5/gene-ETS2/gene-FASLG/gene-FGF13/gene-FGF19/gene-FGF2/gene-FGF23/gene-FGF3/gene-FGFR2/gene-FGFR3/gene-FOXO4/gene-GRIN2A/gene-GRIN2B/gene-HGF/gene-IGF1R/gene-IKBKG/gene-INSR/gene-KDR/gene-KSR1/gene-LMTK3/gene-MAP2K2/gene-MAPK1/gene-MAPK3/gene-MAPK8/gene-NGFR/gene-NKIRAS1/gene-PAK3/gene-PAK5/gene-PDGFA/gene-PGF/g…	57	AATK/ANGPT1/ARL14/ARL4C/ARL8B/CALML6/DDR2/EFNA5/ETS2/FASLG/FGF13/FGF19/FGF2/FGF23/FGF3/FGFR2/FGFR3/FOXO4/GRIN2A/GRIN2B/HGF/IGF1R/IKBKG/INSR/KDR/KSR1/LMTK3/MAP2K2/MAPK1/MAPK3/MAPK8/NGFR/NKIRAS1/PAK3/PAK5/PDGFA/PGF/PIK3CB/PLA2G4A/PLA2G4D/PRKCA/PRKCB/PRKCG/RAF1/RALGPS1/RAPGEF5/RASA3/RASGRF1/RASGRF2/RASSF5/RERG/RHOV/SHC3/SOS1/TGFA/TIAM2/VEGFC
ko04015	Rap1 signaling pathway	53/1218	314/12785	2.58068798532375e-05	0.000673199311873067	0.000504841589227137	gene-AATK/gene-ACTRT2/gene-ADCY9/gene-ADORA2B/gene-ANGPT1/gene-ARAP3/gene-C5orf58/gene-CALML6/gene-EFNA5/gene-ENAH/gene-FGF13/gene-FGF19/gene-FGF2/gene-FGF23/gene-FGF3/gene-FGFR2/gene-FGFR3/gene-GNAI1/gene-GNAQ/gene-GPR132/gene-GPR68/gene-GRIN2A/gene-GRIN2B/gene-HGF/gene-IGF1R/gene-INSR/gene-ITGAM/gene-KDR/gene-LMTK3/gene-LPAR1/gene-MAGI3/gene-MAP2K2/gene-MAPK1/gene-MAPK3/gene-NGFR/gene-NKIRAS1/g…	53	AATK/ACTRT2/ADCY9/ADORA2B/ANGPT1/ARAP3/C5orf58/CALML6/EFNA5/ENAH/FGF13/FGF19/FGF2/FGF23/FGF3/FGFR2/FGFR3/GNAI1/GNAQ/GPR132/GPR68/GRIN2A/GRIN2B/HGF/IGF1R/INSR/ITGAM/KDR/LMTK3/LPAR1/MAGI3/MAP2K2/MAPK1/MAPK3/NGFR/NKIRAS1/PDGFA/PGF/PIK3CB/PLCB1/PLCB4/PRKCA/PRKCB/PRKCG/RAF1/RAPGEF2/RAPGEF5/RAPH1/RASSF5/RHOV/THBS1/TIAM2/VEGFC
ko05205	Proteoglycans in cancer	55/1218	330/12785	2.63999730146301e-05	0.000673199311873067	0.000504841589227137	gene-ACTRT2/gene-ANK1/gene-CAMK2B/gene-CAMK2D/gene-CAMK2G/gene-CCND1/gene-CDC42BPA/gene-DCN/gene-EIF4H/gene-ERBB3/gene-FASLG/gene-FGF2/gene-FLNB/gene-FRMPD3/gene-FZD1/gene-FZD2/gene-FZD5/gene-FZD7/gene-FZD9/gene-HGF/gene-HIF1A/gene-HPSE/gene-HPSE2/gene-IGF1R/gene-ITPR2/gene-KDR/gene-MAP2K2/gene-MAPK1/gene-MAPK3/gene-MDGA1/gene-NKIRAS1/gene-NPAS3/gene-PIK3CB/gene-PLAU/gene-PPP1CC/gene-PPP1R12A/gen…	55	ACTRT2/ANK1/CAMK2B/CAMK2D/CAMK2G/CCND1/CDC42BPA/DCN/EIF4H/ERBB3/FASLG/FGF2/FLNB/FRMPD3/FZD1/FZD2/FZD5/FZD7/FZD9/HGF/HIF1A/HPSE/HPSE2/IGF1R/ITPR2/KDR/MAP2K2/MAPK1/MAPK3/MDGA1/NKIRAS1/NPAS3/PIK3CB/PLAU/PPP1CC/PPP1R12A/PRKCA/PRKCB/PRKCG/PTPN12/RAF1/RDX/RERG/RHOV/SHH/SOS1/TFAP4/THBS1/TIAM2/TIMP2/TLR4/TSPAN13/WNT16/WNT5B/WNT8B
ko04020	Calcium signaling pathway	47/1218	276/12785	5.82079287917685e-05	0.0013504786184218	0.00101274282358428	gene-ADCY9/gene-ADORA2B/gene-ADRB2/gene-AGTR1/gene-ASPHD2/gene-ATP2A2/gene-ATP2B4/gene-ATP2C2/gene-AVPR1A/gene-CACNA1B/gene-CACNA1H/gene-CACNA1I/gene-CALML6/gene-CAMK1D/gene-CAMK2B/gene-CAMK2D/gene-CAMK2G/gene-CAMK4/gene-CAMKV/gene-CASQ1/gene-CATSPER1/gene-CHRM3/gene-CIB2/gene-DCLK2/gene-ERBB3/gene-GNA11/gene-GNA14/gene-GNAQ/gene-GRIN2A/gene-GRPR/gene-HTR4/gene-ITPKB/gene-ITPR2/gene-MYLK3/gene-OX…	47	ADCY9/ADORA2B/ADRB2/AGTR1/ASPHD2/ATP2A2/ATP2B4/ATP2C2/AVPR1A/CACNA1B/CACNA1H/CACNA1I/CALML6/CAMK1D/CAMK2B/CAMK2D/CAMK2G/CAMK4/CAMKV/CASQ1/CATSPER1/CHRM3/CIB2/DCLK2/ERBB3/GNA11/GNA14/GNAQ/GRIN2A/GRPR/HTR4/ITPKB/ITPR2/MYLK3/OXTR/PDE1A/PLCB1/PLCB4/PRKCA/PRKCB/PRKCG/PTAFR/SPHK1/STK33/TRDN/TRHR/VDAC2
ko04022	cGMP-PKG signaling pathway	42/1218	238/12785	6.17866034572064e-05	0.0013504786184218	0.00101274282358428	gene-AATK/gene-ADCY9/gene-ADRB2/gene-AGTR1/gene-ATF7-NPFF/gene-ATP1B4/gene-ATP2A2/gene-ATP2B4/gene-ATP2C2/gene-CALML6/gene-CATSPER1/gene-CDC42BPA/gene-CIB2/gene-GNA11/gene-GNA12/gene-GNAI1/gene-GNAQ/gene-GTF2I/gene-GTF2IRD1/gene-GUCY1A2/gene-INSR/gene-IRAG1/gene-ITPR2/gene-LMTK3/gene-MAP2K2/gene-MAPK1/gene-MAPK3/gene-MEF2D/gene-MYLK3/gene-NFATC2/gene-NPR2/gene-OPRD1/gene-PIK3CG/gene-PLCB1/gene-PL…	42	AATK/ADCY9/ADRB2/AGTR1/ATF7-NPFF/ATP1B4/ATP2A2/ATP2B4/ATP2C2/CALML6/CATSPER1/CDC42BPA/CIB2/GNA11/GNA12/GNAI1/GNAQ/GTF2I/GTF2IRD1/GUCY1A2/INSR/IRAG1/ITPR2/LMTK3/MAP2K2/MAPK1/MAPK3/MEF2D/MYLK3/NFATC2/NPR2/OPRD1/PIK3CG/PLCB1/PLCB4/PPP1CC/PPP1R12A/PRKG2/RAF1/RGS21/TRPC6/VDAC2
ko04925	Aldosterone synthesis and secretion	29/1218	144/12785	7.80717055010181e-05	0.00159266279222077	0.00119436012626119	gene-ADCY9/gene-AGTR1/gene-ATF1/gene-ATF7-NPFF/gene-ATP1B4/gene-ATP2B4/gene-CACNA1H/gene-CACNA1I/gene-CALML6/gene-CAMK1D/gene-CAMK2B/gene-CAMK2D/gene-CAMK2G/gene-CAMK4/gene-CAMKV/gene-CATSPER1/gene-DAGLA/gene-DCLK2/gene-GNA11/gene-GNAQ/gene-ITPR2/gene-LDLR/gene-PLCB1/gene-PLCB4/gene-POMC/gene-PRKCA/gene-PRKCB/gene-PRKCG/gene-STK33	29	ADCY9/AGTR1/ATF1/ATF7-NPFF/ATP1B4/ATP2B4/CACNA1H/CACNA1I/CALML6/CAMK1D/CAMK2B/CAMK2D/CAMK2G/CAMK4/CAMKV/CATSPER1/DAGLA/DCLK2/GNA11/GNAQ/ITPR2/LDLR/PLCB1/PLCB4/POMC/PRKCA/PRKCB/PRKCG/STK33
ko04270	Vascular smooth muscle contraction	33/1218	178/12785	0.0001413069389221	0.00270249520688516	0.00202663899243538	gene-ADCY9/gene-ADORA2B/gene-AGTR1/gene-AVPR1A/gene-CALCA/gene-CALD1/gene-CALML6/gene-CATSPER1/gene-CDC42BPA/gene-GNA11/gene-GNA12/gene-GNAQ/gene-GUCY1A2/gene-IRAG1/gene-ITPR2/gene-MAP2K2/gene-MAPK1/gene-MAPK3/gene-MYLK3/gene-NPR2/gene-PLA2G4A/gene-PLA2G4D/gene-PLCB1/gene-PLCB4/gene-PPP1CC/gene-PPP1R12A/gene-PRKCA/gene-PRKCB/gene-PRKCD/gene-PRKCG/gene-PRKCH/gene-RAF1/gene-RAMP3	33	ADCY9/ADORA2B/AGTR1/AVPR1A/CALCA/CALD1/CALML6/CATSPER1/CDC42BPA/GNA11/GNA12/GNAQ/GUCY1A2/IRAG1/ITPR2/MAP2K2/MAPK1/MAPK3/MYLK3/NPR2/PLA2G4A/PLA2G4D/PLCB1/PLCB4/PPP1CC/PPP1R12A/PRKCA/PRKCB/PRKCD/PRKCG/PRKCH/RAF1/RAMP3
ko04024	cAMP signaling pathway	47/1218	297/12785	0.000344881462212067	0.00620786631981721	0.00465536586763038	gene-ACOXL/gene-ADCY9/gene-ADRB2/gene-AEBP2/gene-ARAP3/gene-ATP1B4/gene-ATP2A2/gene-ATP2B4/gene-ATP2C2/gene-BRWD3/gene-CALML6/gene-CAMK2B/gene-CAMK2D/gene-CAMK2G/gene-CAMK4/gene-CATSPER1/gene-CDC42BPA/gene-CNGA3/gene-CREBBP/gene-FXYD6/gene-GLIS1/gene-GNAI1/gene-GRIA4/gene-GRIN2A/gene-GRIN2B/gene-HCAR3/gene-HCN2/gene-HTR4/gene-MAP2K2/gene-MAPK1/gene-MAPK3/gene-MAPK8/gene-OXTR/gene-PHIP/gene-PIK3CB…	47	ACOXL/ADCY9/ADRB2/AEBP2/ARAP3/ATP1B4/ATP2A2/ATP2B4/ATP2C2/BRWD3/CALML6/CAMK2B/CAMK2D/CAMK2G/CAMK4/CATSPER1/CDC42BPA/CNGA3/CREBBP/FXYD6/GLIS1/GNAI1/GRIA4/GRIN2A/GRIN2B/HCAR3/HCN2/HTR4/MAP2K2/MAPK1/MAPK3/MAPK8/OXTR/PHIP/PIK3CB/POMC/PPARA/PPP1CC/PPP1R12A/PPP1R1B/RAF1/RERG/SSTR1/SSTR2/SSTR5/TIAM2/VIPR2
ko04310	Wnt signaling pathway	40/1218	245/12785	0.00049141917111444	0.00835412590894548	0.00626487598262853	gene-BAMBI/gene-BBX/gene-BRWD3/gene-BTRC/gene-CAMK2B/gene-CAMK2D/gene-CAMK2G/gene-CCND1/gene-CDC42BPA/gene-CHD7/gene-CIB2/gene-CREBBP/gene-CSNK2A1/gene-DVL3/gene-FMNL3/gene-FRZB/gene-FZD1/gene-FZD2/gene-FZD5/gene-FZD7/gene-FZD9/gene-GPC4/gene-GRID2IP/gene-LOC100129098/gene-MAPK8/gene-NFATC2/gene-NKD1/gene-PBK/gene-PHIP/gene-PLCB1/gene-PLCB4/gene-PRKCA/gene-PRKCB/gene-PRKCG/gene-SFRP1/gene-SIAH1/g…	40	BAMBI/BBX/BRWD3/BTRC/CAMK2B/CAMK2D/CAMK2G/CCND1/CDC42BPA/CHD7/CIB2/CREBBP/CSNK2A1/DVL3/FMNL3/FRZB/FZD1/FZD2/FZD5/FZD7/FZD9/GPC4/GRID2IP/LOC100129098/MAPK8/NFATC2/NKD1/PBK/PHIP/PLCB1/PLCB4/PRKCA/PRKCB/PRKCG/SFRP1/SIAH1/SIAH2/WNT16/WNT5B/WNT8B
ko01521	EGFR tyrosine kinase inhibitor resistance	22/1218	110/12785	0.00060502975672554	0.00931618550923648	0.00698633794638305	gene-ERBB3/gene-FGF2/gene-FGFR2/gene-FGFR3/gene-FOXO3/gene-HGF/gene-IGF1R/gene-KDR/gene-MAP2K2/gene-MAPK1/gene-MAPK3/gene-NKIRAS1/gene-PDGFA/gene-PIK3CB/gene-PRKCA/gene-PRKCB/gene-PRKCG/gene-RAF1/gene-SHC3/gene-SOS1/gene-TGFA/gene-TNS3	22	ERBB3/FGF2/FGFR2/FGFR3/FOXO3/HGF/IGF1R/KDR/MAP2K2/MAPK1/MAPK3/NKIRAS1/PDGFA/PIK3CB/PRKCA/PRKCB/PRKCG/RAF1/SHC3/SOS1/TGFA/TNS3
ko05223	Non-small cell lung cancer	21/1218	103/12785	0.000611833951769539	0.00931618550923648	0.00698633794638305	gene-CCND1/gene-E2F1/gene-E2F7/gene-EML1/gene-FHIT/gene-FOXO3/gene-MAP2K2/gene-MAPK1/gene-MAPK3/gene-NKIRAS1/gene-PIK3CB/gene-PRKCA/gene-PRKCB/gene-PRKCG/gene-RAF1/gene-RASSF5/gene-ROS1/gene-RXRA/gene-RXRG/gene-SOS1/gene-TGFA	21	CCND1/E2F1/E2F7/EML1/FHIT/FOXO3/MAP2K2/MAPK1/MAPK3/NKIRAS1/PIK3CB/PRKCA/PRKCB/PRKCG/RAF1/RASSF5/ROS1/RXRA/RXRG/SOS1/TGFA
ko04725	Cholinergic synapse	27/1218	147/12785	0.000639346064359366	0.00931618550923648	0.00698633794638305	gene-ACHE/gene-ADCY9/gene-BCHE/gene-CACNA1B/gene-CAMK2B/gene-CAMK2D/gene-CAMK2G/gene-CAMK4/gene-CATSPER1/gene-CHRM3/gene-CHRNA6/gene-GNA11/gene-GNAI1/gene-GNAQ/gene-ITPR2/gene-KCNJ12/gene-KCNJ18/gene-MAPK1/gene-MAPK3/gene-NKIRAS1/gene-PIK3CB/gene-PIK3CG/gene-PLCB1/gene-PLCB4/gene-PRKCA/gene-PRKCB/gene-PRKCG	27	ACHE/ADCY9/BCHE/CACNA1B/CAMK2B/CAMK2D/CAMK2G/CAMK4/CATSPER1/CHRM3/CHRNA6/GNA11/GNAI1/GNAQ/ITPR2/KCNJ12/KCNJ18/MAPK1/MAPK3/NKIRAS1/PIK3CB/PIK3CG/PLCB1/PLCB4/PRKCA/PRKCB/PRKCG
ko05219	Bladder cancer	15/1218	63/12785	0.00067205209823711	0.00934763373002526	0.00700992140744928	gene-CCND1/gene-DAPK1/gene-E2F1/gene-E2F7/gene-FGFR3/gene-KALRN/gene-MAP2K2/gene-MAPK1/gene-MAPK3/gene-NKIRAS1/gene-RAF1/gene-STK17A/gene-STK17B/gene-THBS1/gene-TRIO	15	CCND1/DAPK1/E2F1/E2F7/FGFR3/KALRN/MAP2K2/MAPK1/MAPK3/NKIRAS1/RAF1/STK17A/STK17B/THBS1/TRIO
ko04960	Aldosterone-regulated sodium reabsorption	12/1218	45/12785	0.000777076853844393	0.00995762320585791	0.00746736105564852	gene-AATK/gene-ATP1B4/gene-INSR/gene-LMTK3/gene-MAPK1/gene-MAPK3/gene-NKIRAS1/gene-PIK3CB/gene-PRKCA/gene-PRKCB/gene-PRKCG/gene-SCNN1B	12	AATK/ATP1B4/INSR/LMTK3/MAPK1/MAPK3/NKIRAS1/PIK3CB/PRKCA/PRKCB/PRKCG/SCNN1B
ko04971	Gastric acid secretion	22/1218	112/12785	0.000780990055361405	0.00995762320585791	0.00746736105564852	gene-ACTRT2/gene-ADCY9/gene-ATP1B4/gene-CALML6/gene-CAMK2B/gene-CAMK2D/gene-CAMK2G/gene-CHRM3/gene-GNAI1/gene-GNAQ/gene-ITPR2/gene-KCNE2/gene-KCNK2/gene-MYLK3/gene-PLCB1/gene-PLCB4/gene-PRKCA/gene-PRKCB/gene-PRKCG/gene-SLC9A2/gene-SLC9A4/gene-SSTR2	22	ACTRT2/ADCY9/ATP1B4/CALML6/CAMK2B/CAMK2D/CAMK2G/CHRM3/GNAI1/GNAQ/ITPR2/KCNE2/KCNK2/MYLK3/PLCB1/PLCB4/PRKCA/PRKCB/PRKCG/SLC9A2/SLC9A4/SSTR2
ko04066	HIF-1 signaling pathway	29/1218	165/12785	0.000861790347566538	0.0103769953674009	0.00778185411108839	gene-AATK/gene-ANGPT1/gene-BRWD3/gene-CAMK2B/gene-CAMK2D/gene-CAMK2G/gene-CREBBP/gene-CYBB/gene-HIF1A/gene-IFNGR1/gene-IGF1R/gene-INSR/gene-LMTK3/gene-MAP2K2/gene-MAPK1/gene-MAPK3/gene-MKNK2/gene-NPAS3/gene-PDHA1/gene-PHIP/gene-PIK3CB/gene-PRKCA/gene-PRKCB/gene-PRKCG/gene-SERPINE1/gene-SLC2A3/gene-SREK1/gene-TLR4/gene-VHLL	29	AATK/ANGPT1/BRWD3/CAMK2B/CAMK2D/CAMK2G/CREBBP/CYBB/HIF1A/IFNGR1/IGF1R/INSR/LMTK3/MAP2K2/MAPK1/MAPK3/MKNK2/NPAS3/PDHA1/PHIP/PIK3CB/PRKCA/PRKCB/PRKCG/SERPINE1/SLC2A3/SREK1/TLR4/VHLL
ko04350	TGF-beta signaling pathway	27/1218	150/12785	0.000881705488733409	0.0103769953674009	0.00778185411108839	gene-ACVR2A/gene-ADAMTSL4/gene-BAMBI/gene-BMP4/gene-BRWD3/gene-CREBBP/gene-DCN/gene-GDF6/gene-IGDCC4/gene-LEFTY2/gene-MAPK1/gene-MAPK3/gene-NEO1/gene-PHIP/gene-PITX2/gene-PRTG/gene-RGMB/gene-SMAD7/gene-SP1/gene-SP3/gene-SP4/gene-SPARC/gene-SPARCL1/gene-TFDP3/gene-TGIF1/gene-THBS1/gene-ZFYVE16	27	ACVR2A/ADAMTSL4/BAMBI/BMP4/BRWD3/CREBBP/DCN/GDF6/IGDCC4/LEFTY2/MAPK1/MAPK3/NEO1/PHIP/PITX2/PRTG/RGMB/SMAD7/SP1/SP3/SP4/SPARC/SPARCL1/TFDP3/TGIF1/THBS1/ZFYVE16
ko04928	Parathyroid hormone synthesis, secretion and action	28/1218	159/12785	0.00101705084576386	0.0109756143425941	0.00823076686166327	gene-ADCY9/gene-ATF7-NPFF/gene-FGF23/gene-GNA11/gene-GNA12/gene-GNAI1/gene-GNAQ/gene-ITPR2/gene-MAPK1/gene-MAPK3/gene-MEF2D/gene-MMP17/gene-NACA2/gene-PLCB1/gene-PLCB4/gene-PRKCA/gene-PRKCB/gene-PRKCG/gene-PTH1R/gene-RAF1/gene-RXRA/gene-RXRG/gene-SLC34A2/gene-SP1/gene-SP3/gene-SP4/gene-TRPS1/gene-VDR	28	ADCY9/ATF7-NPFF/FGF23/GNA11/GNA12/GNAI1/GNAQ/ITPR2/MAPK1/MAPK3/MEF2D/MMP17/NACA2/PLCB1/PLCB4/PRKCA/PRKCB/PRKCG/PTH1R/RAF1/RXRA/RXRG/SLC34A2/SP1/SP3/SP4/TRPS1/VDR
ko05231	Choline metabolism in cancer	26/1218	144/12785	0.00103857372790497	0.0109756143425941	0.00823076686166327	gene-GPCPD1/gene-HIF1A/gene-MAP2K2/gene-MAPK1/gene-MAPK3/gene-MAPK8/gene-NKIRAS1/gene-NPAS3/gene-PDGFA/gene-PIK3CB/gene-PIP5K1B/gene-PLA2G4A/gene-PLA2G4D/gene-PLPP1/gene-PRKCA/gene-PRKCB/gene-PRKCG/gene-RAF1/gene-SLC22A16/gene-SOS1/gene-SP1/gene-SP3/gene-SP4/gene-WAS/gene-WASF2/gene-WASF3	26	GPCPD1/HIF1A/MAP2K2/MAPK1/MAPK3/MAPK8/NKIRAS1/NPAS3/PDGFA/PIK3CB/PIP5K1B/PLA2G4A/PLA2G4D/PLPP1/PRKCA/PRKCB/PRKCG/RAF1/SLC22A16/SOS1/SP1/SP3/SP4/WAS/WASF2/WASF3
ko05224	Breast cancer	35/1218	214/12785	0.00104017260109552	0.0109756143425941	0.00823076686166327	gene-CCND1/gene-DLL4/gene-DNER/gene-DVL3/gene-E2F1/gene-E2F7/gene-FGF13/gene-FGF19/gene-FGF2/gene-FGF23/gene-FGF3/gene-FZD1/gene-FZD2/gene-FZD5/gene-FZD7/gene-FZD9/gene-HELT/gene-HEYL/gene-IGF1R/gene-MAP2K2/gene-MAPK1/gene-MAPK3/gene-NCOA3/gene-NKIRAS1/gene-PIK3CB/gene-RAF1/gene-SHC3/gene-SOS1/gene-SP1/gene-SP3/gene-SP4/gene-TNS3/gene-WNT16/gene-WNT5B/gene-WNT8B	35	CCND1/DLL4/DNER/DVL3/E2F1/E2F7/FGF13/FGF19/FGF2/FGF23/FGF3/FZD1/FZD2/FZD5/FZD7/FZD9/HELT/HEYL/IGF1R/MAP2K2/MAPK1/MAPK3/NCOA3/NKIRAS1/PIK3CB/RAF1/SHC3/SOS1/SP1/SP3/SP4/TNS3/WNT16/WNT5B/WNT8B
ko04550	Signaling pathways regulating pluripotency of stem cells	38/1218	239/12785	0.00111860535565178	0.0111281132557227	0.00834512793170812	gene-ACVR2A/gene-BMP4/gene-CUX1/gene-DLX3/gene-DLX5/gene-DLX6/gene-DVL3/gene-ESX1/gene-FGF2/gene-FGFR2/gene-FGFR3/gene-FZD1/gene-FZD2/gene-FZD5/gene-FZD7/gene-FZD9/gene-IGF1R/gene-KAT6B/gene-LEFTY2/gene-LHX4/gene-LHX8/gene-LMX1A/gene-MAP2K2/gene-MAPK1/gene-MAPK3/gene-MYOG/gene-NKIRAS1/gene-ONECUT2/gene-PIK3CB/gene-RAF1/gene-SKI/gene-SKIL/gene-SKOR1/gene-SKOR2/gene-SOX3/gene-WNT16/gene-WNT5B/gene-…	38	ACVR2A/BMP4/CUX1/DLX3/DLX5/DLX6/DVL3/ESX1/FGF2/FGFR2/FGFR3/FZD1/FZD2/FZD5/FZD7/FZD9/IGF1R/KAT6B/LEFTY2/LHX4/LHX8/LMX1A/MAP2K2/MAPK1/MAPK3/MYOG/NKIRAS1/ONECUT2/PIK3CB/RAF1/SKI/SKIL/SKOR1/SKOR2/SOX3/WNT16/WNT5B/WNT8B
ko04012	ErbB signaling pathway	22/1218	115/12785	0.00112735787884772	0.0111281132557227	0.00834512793170812	gene-BTC/gene-CAMK2B/gene-CAMK2D/gene-CAMK2G/gene-EPS8L3/gene-ERBB3/gene-FRMPD3/gene-MAP2K2/gene-MAPK1/gene-MAPK3/gene-MAPK8/gene-NKIRAS1/gene-PAK3/gene-PAK5/gene-PIK3CB/gene-PRKCA/gene-PRKCB/gene-PRKCG/gene-RAF1/gene-SHC3/gene-SOS1/gene-TGFA	22	BTC/CAMK2B/CAMK2D/CAMK2G/EPS8L3/ERBB3/FRMPD3/MAP2K2/MAPK1/MAPK3/MAPK8/NKIRAS1/PAK3/PAK5/PIK3CB/PRKCA/PRKCB/PRKCG/RAF1/SHC3/SOS1/TGFA
ko04912	GnRH signaling pathway	24/1218	131/12785	0.00129272254265579	0.012361659314146	0.00927018139141324	gene-ADCY9/gene-CALML6/gene-CAMK2B/gene-CAMK2D/gene-CAMK2G/gene-CATSPER1/gene-GNA11/gene-GNAQ/gene-ITPR2/gene-MAP2K2/gene-MAPK1/gene-MAPK3/gene-MAPK8/gene-NKIRAS1/gene-PLA2G4A/gene-PLA2G4D/gene-PLCB1/gene-PLCB4/gene-PRKCA/gene-PRKCB/gene-PRKCD/gene-RAF1/gene-RHOV/gene-SOS1	24	ADCY9/CALML6/CAMK2B/CAMK2D/CAMK2G/CATSPER1/GNA11/GNAQ/ITPR2/MAP2K2/MAPK1/MAPK3/MAPK8/NKIRAS1/PLA2G4A/PLA2G4D/PLCB1/PLCB4/PRKCA/PRKCB/PRKCD/RAF1/RHOV/SOS1
ko05211	Renal cell carcinoma	20/1218	102/12785	0.00135759250422426	0.0125885850391704	0.00944035616972531	gene-BRWD3/gene-CREBBP/gene-HGF/gene-HIF1A/gene-MAP2K2/gene-MAPK1/gene-MAPK3/gene-NKIRAS1/gene-NPAS3/gene-PAK3/gene-PAK5/gene-PHIP/gene-PIK3CB/gene-PRCC/gene-RAF1/gene-RHOV/gene-SLC2A3/gene-SOS1/gene-TGFA/gene-VHLL	20	BRWD3/CREBBP/HGF/HIF1A/MAP2K2/MAPK1/MAPK3/NKIRAS1/NPAS3/PAK3/PAK5/PHIP/PIK3CB/PRCC/RAF1/RHOV/SLC2A3/SOS1/TGFA/VHLL
ko05031	Amphetamine addiction	19/1218	96/12785	0.00157875074972862	0.0142087567475575	0.0106553456173634	gene-ARC/gene-ATF7-NPFF/gene-CALML6/gene-CAMK2B/gene-CAMK2D/gene-CAMK2G/gene-CAMK4/gene-CIB2/gene-GRIA4/gene-GRIN2A/gene-GRIN2B/gene-MAOA/gene-MAOB/gene-PPP1CC/gene-PPP1R1B/gene-PRKCA/gene-PRKCB/gene-PRKCG/gene-TH	19	ARC/ATF7-NPFF/CALML6/CAMK2B/CAMK2D/CAMK2G/CAMK4/CIB2/GRIA4/GRIN2A/GRIN2B/MAOA/MAOB/PPP1CC/PPP1R1B/PRKCA/PRKCB/PRKCG/TH
ko04927	Cortisol synthesis and secretion	22/1218	119/12785	0.00178858711738764	0.0156373616548748	0.0117266764388122	gene-ADCY9/gene-AGTR1/gene-ATF7-NPFF/gene-CACNA1H/gene-CACNA1I/gene-CATSPER1/gene-GNA11/gene-GNAQ/gene-ITPR2/gene-KCNA6/gene-KCNK2/gene-LDLR/gene-MRAP2/gene-NCEH1/gene-NR5A1/gene-PBX1/gene-PLCB1/gene-PLCB4/gene-POMC/gene-SP1/gene-SP3/gene-SP4	22	ADCY9/AGTR1/ATF7-NPFF/CACNA1H/CACNA1I/CATSPER1/GNA11/GNAQ/ITPR2/KCNA6/KCNK2/LDLR/MRAP2/NCEH1/NR5A1/PBX1/PLCB1/PLCB4/POMC/SP1/SP3/SP4
ko04713	Circadian entrainment	22/1218	120/12785	0.00199788667869187	0.0169820367688809	0.0127350671331821	gene-ADCY9/gene-CACNA1H/gene-CACNA1I/gene-CALML6/gene-CAMK2B/gene-CAMK2D/gene-CAMK2G/gene-GNAI1/gene-GNAQ/gene-GRIA4/gene-GRIN2A/gene-GRIN2B/gene-GUCY1A2/gene-MAPK1/gene-MAPK3/gene-PLCB1/gene-PLCB4/gene-PRKCA/gene-PRKCB/gene-PRKCG/gene-PRKG2/gene-RASD2	22	ADCY9/CACNA1H/CACNA1I/CALML6/CAMK2B/CAMK2D/CAMK2G/GNAI1/GNAQ/GRIA4/GRIN2A/GRIN2B/GUCY1A2/MAPK1/MAPK3/PLCB1/PLCB4/PRKCA/PRKCB/PRKCG/PRKG2/RASD2
ko04390	Hippo signaling pathway	36/1218	231/12785	0.00212491069604453	0.0175735857564764	0.0131786780010728	gene-ACTRT2/gene-BMP4/gene-BTRC/gene-CCN2/gene-CCN5/gene-CCND1/gene-CRB2/gene-DLG1/gene-DVL3/gene-FZD1/gene-FZD2/gene-FZD5/gene-FZD7/gene-FZD9/gene-GDF6/gene-LIN7A/gene-LLGL1/gene-LRRC1/gene-MOB1B/gene-NKD1/gene-PALS1/gene-PPP1CC/gene-PPP2R2A/gene-PPP2R2B/gene-RASSF6/gene-SERPINE1/gene-SMAD7/gene-SOX3/gene-STK25/gene-STK38L/gene-WNT16/gene-WNT5B/gene-WNT8B/gene-WWTR1/gene-YWHAG/gene-YWHAZ	36	ACTRT2/BMP4/BTRC/CCN2/CCN5/CCND1/CRB2/DLG1/DVL3/FZD1/FZD2/FZD5/FZD7/FZD9/GDF6/LIN7A/LLGL1/LRRC1/MOB1B/NKD1/PALS1/PPP1CC/PPP2R2A/PPP2R2B/RASSF6/SERPINE1/SMAD7/SOX3/STK25/STK38L/WNT16/WNT5B/WNT8B/WWTR1/YWHAG/YWHAZ
ko04750	Inflammatory mediator regulation of TRP channels	23/1218	129/12785	0.00233240075321671	0.0187819639601135	0.0140848577341064	gene-ADCY9/gene-ALOX12/gene-CALML6/gene-CAMK2B/gene-CAMK2D/gene-CAMK2G/gene-F2RL1/gene-GNAQ/gene-IL1RAPL1/gene-ITPR2/gene-MAPK8/gene-PIK3CB/gene-PLA2G4A/gene-PLA2G4D/gene-PLCB1/gene-PLCB4/gene-PPP1CC/gene-PRKCA/gene-PRKCB/gene-PRKCD/gene-PRKCG/gene-PRKCH/gene-TRPA1	23	ADCY9/ALOX12/CALML6/CAMK2B/CAMK2D/CAMK2G/F2RL1/GNAQ/IL1RAPL1/ITPR2/MAPK8/PIK3CB/PLA2G4A/PLA2G4D/PLCB1/PLCB4/PPP1CC/PRKCA/PRKCB/PRKCD/PRKCG/PRKCH/TRPA1
ko04370	VEGF signaling pathway	18/1218	94/12785	0.00302731772454814	0.0233503667208528	0.0175107669251665	gene-CIB2/gene-FRMPD3/gene-HSPB1/gene-KDR/gene-MAP2K2/gene-MAPK1/gene-MAPK3/gene-NFATC2/gene-NKIRAS1/gene-PIK3CB/gene-PLA2G4A/gene-PLA2G4D/gene-PRKCA/gene-PRKCB/gene-PRKCG/gene-RAF1/gene-RHOV/gene-SPHK1	18	CIB2/FRMPD3/HSPB1/KDR/MAP2K2/MAPK1/MAPK3/NFATC2/NKIRAS1/PIK3CB/PLA2G4A/PLA2G4D/PRKCA/PRKCB/PRKCG/RAF1/RHOV/SPHK1
ko05215	Prostate cancer	26/1218	155/12785	0.00305233551906573	0.0233503667208528	0.0175107669251665	gene-BRWD3/gene-CCND1/gene-CCNE1/gene-CREBBP/gene-E2F1/gene-E2F7/gene-ERG/gene-FGFR2/gene-HABP2/gene-IGF1R/gene-IKBKG/gene-INTS8/gene-MAP2K2/gene-MAPK1/gene-MAPK3/gene-NKIRAS1/gene-PDGFA/gene-PHIP/gene-PIK3CB/gene-PLAU/gene-RAF1/gene-SOS1/gene-TGFA/gene-TMPRSS2/gene-TNS3/gene-ZEB1	26	BRWD3/CCND1/CCNE1/CREBBP/E2F1/E2F7/ERG/FGFR2/HABP2/IGF1R/IKBKG/INTS8/MAP2K2/MAPK1/MAPK3/NKIRAS1/PDGFA/PHIP/PIK3CB/PLAU/RAF1/SOS1/TGFA/TMPRSS2/TNS3/ZEB1
ko04917	Prolactin signaling pathway	18/1218	95/12785	0.00341066863158215	0.0254552341771741	0.0190892365002544	gene-CCND1/gene-FOXO3/gene-IRF1/gene-MAP2K2/gene-MAPK1/gene-MAPK3/gene-MAPK8/gene-NKIRAS1/gene-PIK3CB/gene-PRL/gene-PRLR/gene-RAF1/gene-SHC3/gene-SLC2A12/gene-SOCS2/gene-SOCS5/gene-SOS1/gene-TH	18	CCND1/FOXO3/IRF1/MAP2K2/MAPK1/MAPK3/MAPK8/NKIRAS1/PIK3CB/PRL/PRLR/RAF1/SHC3/SLC2A12/SOCS2/SOCS5/SOS1/TH
ko05218	Melanoma	19/1218	103/12785	0.00364777746342767	0.0265766643764016	0.0199302127074494	gene-CCND1/gene-E2F1/gene-E2F7/gene-FGF13/gene-FGF19/gene-FGF2/gene-FGF23/gene-FGF3/gene-HGF/gene-IGF1R/gene-MAP2K2/gene-MAPK1/gene-MAPK3/gene-NKIRAS1/gene-PDGFA/gene-PIK3CB/gene-RAF1/gene-TFEC/gene-TNS3	19	CCND1/E2F1/E2F7/FGF13/FGF19/FGF2/FGF23/FGF3/HGF/IGF1R/MAP2K2/MAPK1/MAPK3/NKIRAS1/PDGFA/PIK3CB/RAF1/TFEC/TNS3
ko04540	Gap junction	22/1218	126/12785	0.00373993363740832	0.026614411466208	0.0199585197785805	gene-ADCY9/gene-GNA11/gene-GNAI1/gene-GNAQ/gene-GUCY1A2/gene-ITPR2/gene-LPAR1/gene-MAP2K2/gene-MAPK1/gene-MAPK3/gene-NKIRAS1/gene-PDGFA/gene-PLCB1/gene-PLCB4/gene-PRKCA/gene-PRKCB/gene-PRKCG/gene-PRKG2/gene-RAF1/gene-SOS1/gene-TUBA3E/gene-TUBB4B	22	ADCY9/GNA11/GNAI1/GNAQ/GUCY1A2/ITPR2/LPAR1/MAP2K2/MAPK1/MAPK3/NKIRAS1/PDGFA/PLCB1/PLCB4/PRKCA/PRKCB/PRKCG/PRKG2/RAF1/SOS1/TUBA3E/TUBB4B
ko05226	Gastric cancer	32/1218	207/12785	0.00412482228674898	0.0277559174505308	0.0208145510980932	gene-CCND1/gene-CCNE1/gene-DVL3/gene-E2F1/gene-E2F7/gene-FGF13/gene-FGF19/gene-FGF2/gene-FGF23/gene-FGF3/gene-FGFR2/gene-FZD1/gene-FZD2/gene-FZD5/gene-FZD7/gene-FZD9/gene-HGF/gene-INTS8/gene-MAP2K2/gene-MAPK1/gene-MAPK3/gene-NKIRAS1/gene-PIK3CB/gene-RAF1/gene-RXRA/gene-RXRG/gene-SHC3/gene-SHH/gene-SOS1/gene-WNT16/gene-WNT5B/gene-WNT8B	32	CCND1/CCNE1/DVL3/E2F1/E2F7/FGF13/FGF19/FGF2/FGF23/FGF3/FGFR2/FZD1/FZD2/FZD5/FZD7/FZD9/HGF/INTS8/MAP2K2/MAPK1/MAPK3/NKIRAS1/PIK3CB/RAF1/RXRA/RXRG/SHC3/SHH/SOS1/WNT16/WNT5B/WNT8B
ko04979	Cholesterol metabolism	16/1218	82/12785	0.00414579000368504	0.0277559174505308	0.0208145510980932	gene-ABCA1/gene-ABCB11/gene-APOB/gene-APOH/gene-LDLR/gene-LDLRAP1/gene-LIPC/gene-LOC400499/gene-MYLIP/gene-NCEH1/gene-OSBPL5/gene-PTCHD3/gene-SOAT1/gene-SORCS2/gene-VAPB/gene-VDAC2	16	ABCA1/ABCB11/APOB/APOH/LDLR/LDLRAP1/LIPC/LOC400499/MYLIP/NCEH1/OSBPL5/PTCHD3/SOAT1/SORCS2/VAPB/VDAC2
ko04072	Phospholipase D signaling pathway	35/1218	232/12785	0.00417245817883796	0.0277559174505308	0.0208145510980932	gene-AATK/gene-ADCY9/gene-AGPAT2/gene-AGPAT3/gene-AGTR1/gene-ARL14/gene-ARL4C/gene-ARL8B/gene-AVPR1A/gene-CYTH3/gene-GNA12/gene-GPR68/gene-INSR/gene-LMTK3/gene-LPAR1/gene-MAP2K2/gene-MAPK1/gene-MAPK3/gene-NKIRAS1/gene-PDGFA/gene-PIK3CB/gene-PIK3CG/gene-PIP5K1B/gene-PLA2G4A/gene-PLA2G4D/gene-PLCB1/gene-PLCB4/gene-PLPP1/gene-PRKCA/gene-RAF1/gene-RERG/gene-SHC3/gene-SOS1/gene-SPHK1/gene-SYK	35	AATK/ADCY9/AGPAT2/AGPAT3/AGTR1/ARL14/ARL4C/ARL8B/AVPR1A/CYTH3/GNA12/GPR68/INSR/LMTK3/LPAR1/MAP2K2/MAPK1/MAPK3/NKIRAS1/PDGFA/PIK3CB/PIK3CG/PIP5K1B/PLA2G4A/PLA2G4D/PLCB1/PLCB4/PLPP1/PRKCA/RAF1/RERG/SHC3/SOS1/SPHK1/SYK
ko04261	Adrenergic signaling in cardiomyocytes	32/1218	209/12785	0.00478094880838291	0.0306862466855846	0.0230120460180854	gene-ADCY9/gene-ADRB2/gene-AGTR1/gene-ATF7-NPFF/gene-ATP1B4/gene-ATP2A2/gene-ATP2B4/gene-ATP2C2/gene-CACNA2D1/gene-CACNG4/gene-CACNG5/gene-CACNG8/gene-CALML6/gene-CAMK2B/gene-CAMK2D/gene-CAMK2G/gene-CATSPER1/gene-GNAI1/gene-GNAQ/gene-MAPK1/gene-MAPK3/gene-MYL4/gene-PIK3CG/gene-PLCB1/gene-PLCB4/gene-PPP1CC/gene-PPP2R2A/gene-PPP2R2B/gene-PPP2R3A/gene-PRKCA/gene-SCN3B/gene-SCN4B	32	ADCY9/ADRB2/AGTR1/ATF7-NPFF/ATP1B4/ATP2A2/ATP2B4/ATP2C2/CACNA2D1/CACNG4/CACNG5/CACNG8/CALML6/CAMK2B/CAMK2D/CAMK2G/CATSPER1/GNAI1/GNAQ/MAPK1/MAPK3/MYL4/PIK3CG/PLCB1/PLCB4/PPP1CC/PPP2R2A/PPP2R2B/PPP2R3A/PRKCA/SCN3B/SCN4B
ko04371	Apelin signaling pathway	31/1218	201/12785	0.00487046502700537	0.0306862466855846	0.0230120460180854	gene-ADCY9/gene-AGTR1/gene-BECN2/gene-CALML6/gene-CAMK4/gene-CCN2/gene-CCN5/gene-CCND1/gene-GNAI1/gene-GNAQ/gene-HABP2/gene-ITPR2/gene-KLF2/gene-MAP2K2/gene-MAPK1/gene-MAPK3/gene-MEF2D/gene-MELK/gene-MYL4/gene-MYLK3/gene-NKIRAS1/gene-NRF1/gene-PIK3CG/gene-PLCB1/gene-PLCB4/gene-PPARGC1A/gene-PRKAG2/gene-RAF1/gene-RERG/gene-SERPINE1/gene-SPHK1	31	ADCY9/AGTR1/BECN2/CALML6/CAMK4/CCN2/CCN5/CCND1/GNAI1/GNAQ/HABP2/ITPR2/KLF2/MAP2K2/MAPK1/MAPK3/MEF2D/MELK/MYL4/MYLK3/NKIRAS1/NRF1/PIK3CG/PLCB1/PLCB4/PPARGC1A/PRKAG2/RAF1/RERG/SERPINE1/SPHK1
ko04150	mTOR signaling pathway	34/1218	226/12785	0.00491381074377008	0.0306862466855846	0.0230120460180854	gene-AATK/gene-ATP6V1C1/gene-CLIP1/gene-DDIT4/gene-DVL3/gene-EIF4H/gene-FZD1/gene-FZD2/gene-FZD5/gene-FZD7/gene-FZD9/gene-GRB10/gene-IGF1R/gene-INSR/gene-LMTK3/gene-MAP2K2/gene-MAPK1/gene-MAPK3/gene-MELK/gene-NKIRAS1/gene-PIK3CB/gene-PRKCA/gene-PRKCB/gene-PRKCG/gene-RAF1/gene-RPS6KA3/gene-RPS6KA6/gene-SLC7A5/gene-SOS1/gene-TBC1D7-LOC100130357/gene-TNS3/gene-WNT16/gene-WNT5B/gene-WNT8B	34	AATK/ATP6V1C1/CLIP1/DDIT4/DVL3/EIF4H/FZD1/FZD2/FZD5/FZD7/FZD9/GRB10/IGF1R/INSR/LMTK3/MAP2K2/MAPK1/MAPK3/MELK/NKIRAS1/PIK3CB/PRKCA/PRKCB/PRKCG/RAF1/RPS6KA3/RPS6KA6/SLC7A5/SOS1/TBC1D7-LOC100130357/TNS3/WNT16/WNT5B/WNT8B
ko04666	Fc gamma R-mediated phagocytosis	26/1218	161/12785	0.00514428371968473	0.0314830163644705	0.0236095547556057	gene-ARL14/gene-ARL4C/gene-ARL8B/gene-LYN/gene-MAPK1/gene-MAPK3/gene-MARCKS/gene-MYO6/gene-PIK3CB/gene-PIP5K1B/gene-PLA2G4A/gene-PLA2G4D/gene-PLEKHH2/gene-PLPP1/gene-PRKCA/gene-PRKCB/gene-PRKCD/gene-PRKCG/gene-RAF1/gene-RHOV/gene-SPHK1/gene-SYK/gene-TESK1/gene-WAS/gene-WASF2/gene-WASF3	26	ARL14/ARL4C/ARL8B/LYN/MAPK1/MAPK3/MARCKS/MYO6/PIK3CB/PIP5K1B/PLA2G4A/PLA2G4D/PLEKHH2/PLPP1/PRKCA/PRKCB/PRKCD/PRKCG/RAF1/RHOV/SPHK1/SYK/TESK1/WAS/WASF2/WASF3
ko04919	Thyroid hormone signaling pathway	33/1218	219/12785	0.00539739196118792	0.0323843517671275	0.0242854787933739	gene-ACTRT2/gene-ATP1B4/gene-ATP2A2/gene-ATP2C2/gene-BMP4/gene-BRD4/gene-BRWD3/gene-CCND1/gene-CREBBP/gene-HIF1A/gene-MAP2K2/gene-MAPK1/gene-MAPK3/gene-MED14/gene-MED17/gene-MED27/gene-NCOA3/gene-NKIRAS1/gene-NPAS3/gene-PHIP/gene-PIK3CB/gene-PLCB1/gene-PLCB4/gene-PRKCA/gene-PRKCB/gene-PRKCG/gene-RAF1/gene-RCAN1/gene-RCAN3/gene-RXRA/gene-RXRG/gene-SLC2A3/gene-TBC1D4	33	ACTRT2/ATP1B4/ATP2A2/ATP2C2/BMP4/BRD4/BRWD3/CCND1/CREBBP/HIF1A/MAP2K2/MAPK1/MAPK3/MED14/MED17/MED27/NCOA3/NKIRAS1/NPAS3/PHIP/PIK3CB/PLCB1/PLCB4/PRKCA/PRKCB/PRKCG/RAF1/RCAN1/RCAN3/RXRA/RXRG/SLC2A3/TBC1D4
ko04810	Regulation of actin cytoskeleton	47/1218	342/12785	0.00649850011779507	0.0382411737701018	0.0286775916129418	gene-ABI1/gene-ACTRT2/gene-ARHGEF4/gene-ARHGEF6/gene-CDC42BPA/gene-CHRM3/gene-ENAH/gene-FGF13/gene-FGF19/gene-FGF2/gene-FGF23/gene-FGF3/gene-FGFR2/gene-FGFR3/gene-FRMPD3/gene-GNA12/gene-GPR68/gene-ITGA11/gene-ITGA6/gene-ITGAM/gene-ITGB6/gene-LPAR1/gene-MAP2K2/gene-MAPK1/gene-MAPK3/gene-MOS/gene-MYL10/gene-MYLK3/gene-NKIRAS1/gene-PAK3/gene-PAK5/gene-PDGFA/gene-PIK3CB/gene-PIP4K2A/gene-PIP5K1B/gene…	47	ABI1/ACTRT2/ARHGEF4/ARHGEF6/CDC42BPA/CHRM3/ENAH/FGF13/FGF19/FGF2/FGF23/FGF3/FGFR2/FGFR3/FRMPD3/GNA12/GPR68/ITGA11/ITGA6/ITGAM/ITGB6/LPAR1/MAP2K2/MAPK1/MAPK3/MOS/MYL10/MYLK3/NKIRAS1/PAK3/PAK5/PDGFA/PIK3CB/PIP4K2A/PIP5K1B/PLEKHG3/PPP1CC/PPP1R12A/RAF1/RDX/RERG/RHOV/SOS1/TESK1/TIAM2/WAS/WASF2
ko00512	Mucin type O-glycan biosynthesis	9/1218	37/12785	0.00670633213648042	0.0387195779955285	0.0290363536395776	gene-B4GALT5/gene-GALNT15/gene-GALNT2/gene-GALNT3/gene-GALNT7/gene-GCNT1/gene-GCNT3/gene-ST3GAL1/gene-ST6GALNAC2	9	B4GALT5/GALNT15/GALNT2/GALNT3/GALNT7/GCNT1/GCNT3/ST3GAL1/ST6GALNAC2
ko04728	Dopaminergic synapse	27/1218	173/12785	0.00702651323274203	0.0398169083188715	0.029859257012432	gene-ARNTL/gene-ATF7-NPFF/gene-CACNA1B/gene-CALML6/gene-CAMK2B/gene-CAMK2D/gene-CAMK2G/gene-GNAI1/gene-GNAQ/gene-GRIA4/gene-GRIN2A/gene-GRIN2B/gene-ITPR2/gene-MAOA/gene-MAOB/gene-MAPK8/gene-PLCB1/gene-PLCB4/gene-PPP1CC/gene-PPP1R1B/gene-PPP2R2A/gene-PPP2R2B/gene-PPP2R3A/gene-PRKCA/gene-PRKCB/gene-PRKCG/gene-TH	27	ARNTL/ATF7-NPFF/CACNA1B/CALML6/CAMK2B/CAMK2D/CAMK2G/GNAI1/GNAQ/GRIA4/GRIN2A/GRIN2B/ITPR2/MAOA/MAOB/MAPK8/PLCB1/PLCB4/PPP1CC/PPP1R1B/PPP2R2A/PPP2R2B/PPP2R3A/PRKCA/PRKCB/PRKCG/TH
ko00270	Cysteine and methionine metabolism	12/1218	59/12785	0.00873569423860436	0.0486022261275079	0.036447489837622	gene-ADI1/gene-AHCY/gene-AHCYL1/gene-AHCYL2/gene-DNMT3A/gene-DNMT3B/gene-DNMT3L/gene-GCLM/gene-MTAP/gene-MTR/gene-PWWP2B/gene-SDSL	12	ADI1/AHCY/AHCYL1/AHCYL2/DNMT3A/DNMT3B/DNMT3L/GCLM/MTAP/MTR/PWWP2B/SDSL
ko04071	Sphingolipid signaling pathway	27/1218	178/12785	0.0101990759982616	0.0557306652762153	0.0417932061582901	gene-ACER2/gene-CDC42BPA/gene-CERS4/gene-DEGS2/gene-GNA12/gene-GNAI1/gene-GNAQ/gene-MAP2K2/gene-MAPK1/gene-MAPK3/gene-MAPK8/gene-NKIRAS1/gene-OPRD1/gene-PIK3CB/gene-PLCB1/gene-PLCB4/gene-PPP2R2A/gene-PPP2R2B/gene-PPP2R3A/gene-PRKCA/gene-PRKCB/gene-PRKCG/gene-RAF1/gene-S1PR2/gene-SGMS2/gene-SPHK1/gene-TNS3	27	ACER2/CDC42BPA/CERS4/DEGS2/GNA12/GNAI1/GNAQ/MAP2K2/MAPK1/MAPK3/MAPK8/NKIRAS1/OPRD1/PIK3CB/PLCB1/PLCB4/PPP2R2A/PPP2R2B/PPP2R3A/PRKCA/PRKCB/PRKCG/RAF1/S1PR2/SGMS2/SPHK1/TNS3
ko04922	Glucagon signaling pathway	25/1218	162/12785	0.0106234162465552	0.0570309714288755	0.0427683239473507	gene-ATF7-NPFF/gene-BRWD3/gene-CALML6/gene-CAMK2B/gene-CAMK2D/gene-CAMK2G/gene-CIB2/gene-CREBBP/gene-FBP1/gene-FBP2/gene-GNAQ/gene-GYS2/gene-ITPR2/gene-MELK/gene-PDHA1/gene-PHIP/gene-PLCB1/gene-PLCB4/gene-PPARA/gene-PPARGC1A/gene-PRKAG2/gene-PRMT9/gene-SIK2/gene-SLC2A12/gene-SLC2A3	25	ATF7-NPFF/BRWD3/CALML6/CAMK2B/CAMK2D/CAMK2G/CIB2/CREBBP/FBP1/FBP2/GNAQ/GYS2/ITPR2/MELK/PDHA1/PHIP/PLCB1/PLCB4/PPARA/PPARGC1A/PRKAG2/PRMT9/SIK2/SLC2A12/SLC2A3
ko04360	Axon guidance	40/1218	291/12785	0.0113713053184386	0.059993438404176	0.0449899194087044	gene-CAMK2B/gene-CAMK2D/gene-CAMK2G/gene-CDC42BPA/gene-CIB2/gene-EFNA5/gene-ENAH/gene-EPHA8/gene-EPS8L3/gene-FRMPD3/gene-GNAI1/gene-IGDCC4/gene-MAPK1/gene-MAPK3/gene-NEO1/gene-NFATC2/gene-NKIRAS1/gene-PAK3/gene-PAK5/gene-PIK3CB/gene-PLXNA1/gene-PRKCA/gene-PRTG/gene-RAF1/gene-RHOV/gene-RND3/gene-RTN4R/gene-SEMA3E/gene-SEMA4A/gene-SEMA4C/gene-SEMA4D/gene-SHH/gene-SRGAP1/gene-TESK1/gene-TRPC6/gene-T…	40	CAMK2B/CAMK2D/CAMK2G/CDC42BPA/CIB2/EFNA5/ENAH/EPHA8/EPS8L3/FRMPD3/GNAI1/IGDCC4/MAPK1/MAPK3/NEO1/NFATC2/NKIRAS1/PAK3/PAK5/PIK3CB/PLXNA1/PRKCA/PRTG/RAF1/RHOV/RND3/RTN4R/SEMA3E/SEMA4A/SEMA4C/SEMA4D/SHH/SRGAP1/TESK1/TRPC6/TRPC7/UNC5A/UNC5B/VSIG10/WNT5B
ko04726	Serotonergic synapse	24/1218	156/12785	0.0125791282384809	0.0652409023894094	0.048925066119337	gene-ALOX12/gene-CACNA1B/gene-CATSPER1/gene-CYP2C18/gene-CYP2C19/gene-GNAI1/gene-GNAQ/gene-HTR3A/gene-HTR4/gene-ITPR2/gene-MAOA/gene-MAOB/gene-MAPK1/gene-MAPK3/gene-NKIRAS1/gene-PLA2G4A/gene-PLA2G4D/gene-PLCB1/gene-PLCB4/gene-PRKCA/gene-PRKCB/gene-PRKCG/gene-PTGS1/gene-RAF1	24	ALOX12/CACNA1B/CATSPER1/CYP2C18/CYP2C19/GNAI1/GNAQ/HTR3A/HTR4/ITPR2/MAOA/MAOB/MAPK1/MAPK3/NKIRAS1/PLA2G4A/PLA2G4D/PLCB1/PLCB4/PRKCA/PRKCB/PRKCG/PTGS1/RAF1
ko05146	Amoebiasis	22/1218	140/12785	0.0129908822499909	0.0659658603056833	0.0494687222106604	gene-COL3A1/gene-FRMPD3/gene-GNA11/gene-GNA14/gene-GNAQ/gene-HSPB1/gene-ITGAM/gene-LAMA5/gene-LAMB2/gene-LAMC1/gene-LAMC2/gene-PIK3CB/gene-PLCB1/gene-PLCB4/gene-PRKCA/gene-PRKCB/gene-PRKCG/gene-SERPINB7/gene-SERPINB9/gene-SERPINH1/gene-TLR4/gene-USH2A	22	COL3A1/FRMPD3/GNA11/GNA14/GNAQ/HSPB1/ITGAM/LAMA5/LAMB2/LAMC1/LAMC2/PIK3CB/PLCB1/PLCB4/PRKCA/PRKCB/PRKCG/SERPINB7/SERPINB9/SERPINH1/TLR4/USH2A
ko05217	Basal cell carcinoma	14/1218	77/12785	0.0131500571197604	0.0659658603056833	0.0494687222106604	gene-AEBP2/gene-BMP4/gene-DISP3/gene-DVL3/gene-FZD1/gene-FZD2/gene-FZD5/gene-FZD7/gene-FZD9/gene-GLIS1/gene-SHH/gene-WNT16/gene-WNT5B/gene-WNT8B	14	AEBP2/BMP4/DISP3/DVL3/FZD1/FZD2/FZD5/FZD7/FZD9/GLIS1/SHH/WNT16/WNT5B/WNT8B
ko04510	Focal adhesion	43/1218	322/12785	0.0143916621463471	0.0710298163997132	0.0532662537844427	gene-ACTRT2/gene-BMPER/gene-CCND1/gene-CDC42BPA/gene-COL6A2/gene-COL9A1/gene-FLNB/gene-FRMPD3/gene-HGF/gene-IGF1R/gene-ITGA11/gene-ITGA6/gene-ITGB6/gene-KDR/gene-LAMA5/gene-LAMB2/gene-LAMC1/gene-LAMC2/gene-MAPK1/gene-MAPK3/gene-MAPK8/gene-MYL10/gene-MYLK3/gene-PAK3/gene-PAK5/gene-PDGFA/gene-PGF/gene-PIK3CB/gene-PPP1CC/gene-PPP1R12A/gene-PRKCA/gene-PRKCB/gene-PRKCG/gene-RAF1/gene-RASGRF1/gene-RELN…	43	ACTRT2/BMPER/CCND1/CDC42BPA/COL6A2/COL9A1/FLNB/FRMPD3/HGF/IGF1R/ITGA11/ITGA6/ITGB6/KDR/LAMA5/LAMB2/LAMC1/LAMC2/MAPK1/MAPK3/MAPK8/MYL10/MYLK3/PAK3/PAK5/PDGFA/PGF/PIK3CB/PPP1CC/PPP1R12A/PRKCA/PRKCB/PRKCG/RAF1/RASGRF1/RELN/RHOV/SHC3/SOS1/THBS1/TNS3/USH2A/VEGFC
ko00730	Thiamine metabolism	5/1218	17/12785	0.018191130961602	0.0883569218134952	0.0662600927256345	gene-AK5/gene-ALPG/gene-ALPI/gene-NTPCR/gene-THTPA	5	AK5/ALPG/ALPI/NTPCR/THTPA
ko04911	Insulin secretion	19/1218	120/12785	0.0185692663877175	0.0887843049162742	0.066580593298066	gene-ABCC8/gene-ADCY9/gene-ATF7-NPFF/gene-ATP1B4/gene-CAMK2B/gene-CAMK2D/gene-CAMK2G/gene-CATSPER1/gene-CHRM3/gene-GNA11/gene-GNAQ/gene-PLCB1/gene-PLCB4/gene-PRKCA/gene-PRKCB/gene-PRKCG/gene-RIMS4/gene-SLC2A12/gene-SLC2A3	19	ABCC8/ADCY9/ATF7-NPFF/ATP1B4/CAMK2B/CAMK2D/CAMK2G/CATSPER1/CHRM3/GNA11/GNAQ/PLCB1/PLCB4/PRKCA/PRKCB/PRKCG/RIMS4/SLC2A12/SLC2A3
ko04611	Platelet activation	30/1218	213/12785	0.0190369349569377	0.0896200322588143	0.0672073169329945	gene-ACTRT2/gene-ADCY9/gene-BMPER/gene-C5orf58/gene-CDC42BPA/gene-COL3A1/gene-FGG/gene-GNAI1/gene-GNAQ/gene-GP1BA/gene-GP9/gene-GPR132/gene-GUCY1A2/gene-ITPR2/gene-LYN/gene-MAPK1/gene-MAPK3/gene-MYLK3/gene-PIK3CB/gene-PIK3CG/gene-PLA2G4A/gene-PLA2G4D/gene-PLCB1/gene-PLCB4/gene-PPP1CC/gene-PPP1R12A/gene-PRKG2/gene-PTGS1/gene-RAPH1/gene-SYK	30	ACTRT2/ADCY9/BMPER/C5orf58/CDC42BPA/COL3A1/FGG/GNAI1/GNAQ/GP1BA/GP9/GPR132/GUCY1A2/ITPR2/LYN/MAPK1/MAPK3/MYLK3/PIK3CB/PIK3CG/PLA2G4A/PLA2G4D/PLCB1/PLCB4/PPP1CC/PPP1R12A/PRKG2/PTGS1/RAPH1/SYK
ko04520	Adherens junction	23/1218	154/12785	0.0199101247052257	0.0923105781787735	0.0692249949878659	gene-AATK/gene-ACTRT2/gene-BRWD3/gene-CREBBP/gene-CSNK2A1/gene-IGF1R/gene-INSR/gene-LIMCH1/gene-LMTK3/gene-LRCH1/gene-MAPK1/gene-MAPK3/gene-PBK/gene-PHIP/gene-PTPN12/gene-PTPRF/gene-PTPRS/gene-PTPRT/gene-RHOV/gene-WAS/gene-WASF2/gene-WASF3/gene-YES1	23	AATK/ACTRT2/BRWD3/CREBBP/CSNK2A1/IGF1R/INSR/LIMCH1/LMTK3/LRCH1/MAPK1/MAPK3/PBK/PHIP/PTPN12/PTPRF/PTPRS/PTPRT/RHOV/WAS/WASF2/WASF3/YES1
ko04924	Renin secretion	16/1218	97/12785	0.0205133630581342	0.0936878969520755	0.0702578656193755	gene-ADRB2/gene-AGTR1/gene-AQP1/gene-CALML6/gene-CATSPER1/gene-CIB2/gene-GNAI1/gene-GNAQ/gene-GUCY1A2/gene-ITPR2/gene-PDE1A/gene-PLCB1/gene-PLCB4/gene-PRKG2/gene-REN/gene-TINAGL1	16	ADRB2/AGTR1/AQP1/CALML6/CATSPER1/CIB2/GNAI1/GNAQ/GUCY1A2/ITPR2/PDE1A/PLCB1/PLCB4/PRKG2/REN/TINAGL1
ko05221	Acute myeloid leukemia	16/1218	98/12785	0.0224245971037182	0.100469036094186	0.0753431368026574	gene-CBFA2T2/gene-CBFA2T3/gene-CCND1/gene-CEBPE/gene-DUSP6/gene-IKBKG/gene-ITGAM/gene-MAP2K2/gene-MAPK1/gene-MAPK3/gene-NKIRAS1/gene-PIK3CB/gene-PIM1/gene-RAF1/gene-SOS1/gene-ZBTB7C	16	CBFA2T2/CBFA2T3/CCND1/CEBPE/DUSP6/IKBKG/ITGAM/MAP2K2/MAPK1/MAPK3/NKIRAS1/PIK3CB/PIM1/RAF1/SOS1/ZBTB7C
ko05230	Central carbon metabolism in cancer	19/1218	123/12785	0.0235523220292311	0.100469036094186	0.0753431368026574	gene-FGFR2/gene-FGFR3/gene-GLS/gene-HIF1A/gene-MAP2K2/gene-MAPK1/gene-MAPK3/gene-NKIRAS1/gene-NPAS3/gene-PDHA1/gene-PIK3CB/gene-RAF1/gene-RET/gene-SLC16A11/gene-SLC16A5/gene-SLC2A12/gene-SLC2A3/gene-SLC7A5/gene-TNS3	19	FGFR2/FGFR3/GLS/HIF1A/MAP2K2/MAPK1/MAPK3/NKIRAS1/NPAS3/PDHA1/PIK3CB/RAF1/RET/SLC16A11/SLC16A5/SLC2A12/SLC2A3/SLC7A5/TNS3
ko04933	AGE-RAGE signaling pathway in diabetic complications	22/1218	148/12785	0.0235525746168464	0.100469036094186	0.0753431368026574	gene-AGTR1/gene-CCND1/gene-CD93/gene-COL3A1/gene-CYBB/gene-ISLR/gene-MAPK1/gene-MAPK3/gene-MAPK8/gene-NKIRAS1/gene-NOX4/gene-PIK3CB/gene-PIM1/gene-PLCB1/gene-PLCB4/gene-PRKCA/gene-PRKCB/gene-PRKCD/gene-RHOV/gene-SERPINE1/gene-VCAM1/gene-VEGFC	22	AGTR1/CCND1/CD93/COL3A1/CYBB/ISLR/MAPK1/MAPK3/MAPK8/NKIRAS1/NOX4/PIK3CB/PIM1/PLCB1/PLCB4/PRKCA/PRKCB/PRKCD/RHOV/SERPINE1/VCAM1/VEGFC
ko05225	Hepatocellular carcinoma	33/1218	243/12785	0.0235724750938083	0.100469036094186	0.0753431368026574	gene-ACTRT2/gene-ARID1B/gene-CCND1/gene-DVL3/gene-E2F1/gene-E2F7/gene-FZD1/gene-FZD2/gene-FZD5/gene-FZD7/gene-FZD9/gene-GSTA2/gene-HGF/gene-IGF1R/gene-MAP2K2/gene-MAPK1/gene-MAPK3/gene-NFE2L2/gene-NFE2L3/gene-NKIRAS1/gene-PIK3CB/gene-PRKCA/gene-PRKCB/gene-PRKCG/gene-RAF1/gene-SHC3/gene-SMARCA5/gene-SOS1/gene-TGFA/gene-TNS3/gene-WNT16/gene-WNT5B/gene-WNT8B	33	ACTRT2/ARID1B/CCND1/DVL3/E2F1/E2F7/FZD1/FZD2/FZD5/FZD7/FZD9/GSTA2/HGF/IGF1R/MAP2K2/MAPK1/MAPK3/NFE2L2/NFE2L3/NKIRAS1/PIK3CB/PRKCA/PRKCB/PRKCG/RAF1/SHC3/SMARCA5/SOS1/TGFA/TNS3/WNT16/WNT5B/WNT8B
ko04140	Autophagy - animal	49/1218	387/12785	0.023639773198632	0.100469036094186	0.0753431368026574	gene-APOF/gene-ATG4C/gene-ATG5/gene-BECN2/gene-BEND7/gene-C6orf141/gene-CD180/gene-DAPK1/gene-DDIT4/gene-DEF8/gene-DENND10/gene-HAVCR1/gene-HIF1A/gene-IGF1R/gene-KALRN/gene-KIAA1210/gene-LAMP2/gene-LOC107984351/gene-MAP2K2/gene-MAPK1/gene-MAPK3/gene-MAPK8/gene-MDFIC/gene-MELK/gene-MIXL1/gene-MON2/gene-MTMR14/gene-NKIRAS1/gene-NPAS3/gene-PBK/gene-PIK3CB/gene-PRKCD/gene-RAB33B/gene-RAF1/gene-RERG/g…	49	APOF/ATG4C/ATG5/BECN2/BEND7/C6orf141/CD180/DAPK1/DDIT4/DEF8/DENND10/HAVCR1/HIF1A/IGF1R/KALRN/KIAA1210/LAMP2/LOC107984351/MAP2K2/MAPK1/MAPK3/MAPK8/MDFIC/MELK/MIXL1/MON2/MTMR14/NKIRAS1/NPAS3/PBK/PIK3CB/PRKCD/RAB33B/RAF1/RERG/RGS12/RRP15/SELENON/SLC35E4/STK17A/STK17B/TINAGL1/TM4SF20/TMEM119/TNS3/TRIO/WDR1/ZFAT/ZNF827
ko04722	Neurotrophin signaling pathway	27/1218	195/12785	0.0304919812871982	0.127704542768594	0.0957674245736272	gene-BEX2/gene-BEX4/gene-CALML6/gene-CAMK2B/gene-CAMK2D/gene-CAMK2G/gene-CAMK4/gene-DDR2/gene-FASLG/gene-FOXO3/gene-MAP2K2/gene-MAPK1/gene-MAPK3/gene-MAPK8/gene-NGFR/gene-NKIRAS1/gene-PIK3CB/gene-PRKCD/gene-RAF1/gene-RHOV/gene-RPS6KA3/gene-RPS6KA6/gene-SHC3/gene-SORCS2/gene-SOS1/gene-ZNF287/gene-ZNF483	27	BEX2/BEX4/CALML6/CAMK2B/CAMK2D/CAMK2G/CAMK4/DDR2/FASLG/FOXO3/MAP2K2/MAPK1/MAPK3/MAPK8/NGFR/NKIRAS1/PIK3CB/PRKCD/RAF1/RHOV/RPS6KA3/RPS6KA6/SHC3/SORCS2/SOS1/ZNF287/ZNF483
ko05143	African trypanosomiasis	11/1218	62/12785	0.0308827979244311	0.127704542768594	0.0957674245736272	gene-APOL5/gene-F2RL1/gene-FASLG/gene-GNAQ/gene-HBZ/gene-PLCB1/gene-PLCB4/gene-PRKCA/gene-PRKCB/gene-PRKCG/gene-VCAM1	11	APOL5/F2RL1/FASLG/GNAQ/HBZ/PLCB1/PLCB4/PRKCA/PRKCB/PRKCG/VCAM1
ko04930	Type II diabetes mellitus	13/1218	78/12785	0.0320265083780842	0.130668154182584	0.0979898782655769	gene-AATK/gene-ABCC8/gene-CACNA1B/gene-INSR/gene-LMTK3/gene-MAPK1/gene-MAPK3/gene-MAPK8/gene-OTOL1/gene-PIK3CB/gene-PRKCD/gene-SLC2A12/gene-SOCS2	13	AATK/ABCC8/CACNA1B/INSR/LMTK3/MAPK1/MAPK3/MAPK8/OTOL1/PIK3CB/PRKCD/SLC2A12/SOCS2
ko01522	Endocrine resistance	23/1218	162/12785	0.0337732421764237	0.134215741636177	0.100650263765692	gene-ABCB11/gene-ADCY9/gene-BIK/gene-CCND1/gene-DLL4/gene-DNER/gene-E2F1/gene-E2F7/gene-FRMPD3/gene-IGF1R/gene-MAP2K2/gene-MAPK1/gene-MAPK3/gene-MAPK8/gene-NCOA3/gene-NKIRAS1/gene-PIK3CB/gene-RAF1/gene-SHC3/gene-SOS1/gene-SP1/gene-SP3/gene-SP4	23	ABCB11/ADCY9/BIK/CCND1/DLL4/DNER/E2F1/E2F7/FRMPD3/IGF1R/MAP2K2/MAPK1/MAPK3/MAPK8/NCOA3/NKIRAS1/PIK3CB/RAF1/SHC3/SOS1/SP1/SP3/SP4
ko04660	T cell receptor signaling pathway	23/1218	162/12785	0.0337732421764237	0.134215741636177	0.100650263765692	gene-BCL10/gene-C5orf58/gene-CD28/gene-CIB2/gene-DLG1/gene-EPS8L3/gene-ICOS/gene-IKBKG/gene-IL2/gene-MAP2K2/gene-MAPK1/gene-MAPK3/gene-MAPK8/gene-NFATC2/gene-NKIRAS1/gene-PAK3/gene-PAK5/gene-PBK/gene-PIK3CB/gene-PTPN12/gene-RAF1/gene-RHOV/gene-SOS1	23	BCL10/C5orf58/CD28/CIB2/DLG1/EPS8L3/ICOS/IKBKG/IL2/MAP2K2/MAPK1/MAPK3/MAPK8/NFATC2/NKIRAS1/PAK3/PAK5/PBK/PIK3CB/PTPN12/RAF1/RHOV/SOS1
ko04972	Pancreatic secretion	21/1218	146/12785	0.0364152573490223	0.142859855753857	0.107132605966085	gene-ADCY9/gene-ATP1B4/gene-ATP2A2/gene-ATP2B4/gene-ATP2C2/gene-CHRM3/gene-CPA3/gene-CPA6/gene-CPB1/gene-CPB2/gene-CTRC/gene-GNAQ/gene-ITPR2/gene-PLCB1/gene-PLCB4/gene-PRKCA/gene-PRKCB/gene-PRKCG/gene-RAB26/gene-RAB37/gene-SLC4A4	21	ADCY9/ATP1B4/ATP2A2/ATP2B4/ATP2C2/CHRM3/CPA3/CPA6/CPB1/CPB2/CTRC/GNAQ/ITPR2/PLCB1/PLCB4/PRKCA/PRKCB/PRKCG/RAB26/RAB37/SLC4A4
ko04977	Vitamin digestion and absorption	10/1218	56/12785	0.0370255170521955	0.143415293898378	0.107549136807177	gene-APOB/gene-CDCP2/gene-CSMD3/gene-FOLH1B/gene-LOC400499/gene-LRAT/gene-SLC19A2/gene-SLC19A3/gene-SLC23A2/gene-SLC52A1	10	APOB/CDCP2/CSMD3/FOLH1B/LOC400499/LRAT/SLC19A2/SLC19A3/SLC23A2/SLC52A1
ko00561	Glycerolipid metabolism	13/1218	80/12785	0.038425358421351	0.144884856246374	0.108651182186823	gene-AGPAT2/gene-AGPAT3/gene-AKR1A1/gene-GK5/gene-LCLAT1/gene-LIPC/gene-LPIN2/gene-MBOAT1/gene-MBOAT2/gene-MOGAT2/gene-PLPP1/gene-PNPLA3/gene-PNPLA5	13	AGPAT2/AGPAT3/AKR1A1/GK5/LCLAT1/LIPC/LPIN2/MBOAT1/MBOAT2/MOGAT2/PLPP1/PNPLA3/PNPLA5
ko05160	Hepatitis C	28/1218	208/12785	0.0384333992169263	0.144884856246374	0.108651182186823	gene-CCND1/gene-CLDN14/gene-CLDN16/gene-CLDN17/gene-CLDN24/gene-E2F1/gene-E2F7/gene-EIF3E/gene-FASLG/gene-IFNAR2/gene-IKBKG/gene-LDLR/gene-MAP2K2/gene-MAPK1/gene-MAPK3/gene-NKIRAS1/gene-PIAS1/gene-PIK3CB/gene-PPARA/gene-PPP2R2A/gene-PPP2R2B/gene-RAF1/gene-RXRA/gene-SOS1/gene-TLR3/gene-TRAF3/gene-YWHAG/gene-YWHAZ	28	CCND1/CLDN14/CLDN16/CLDN17/CLDN24/E2F1/E2F7/EIF3E/FASLG/IFNAR2/IKBKG/LDLR/MAP2K2/MAPK1/MAPK3/NKIRAS1/PIAS1/PIK3CB/PPARA/PPP2R2A/PPP2R2B/RAF1/RXRA/SOS1/TLR3/TRAF3/YWHAG/YWHAZ
ko04970	Salivary secretion	21/1218	147/12785	0.0388253536346491	0.144884856246374	0.108651182186823	gene-ADCY9/gene-ADRB2/gene-ATP1B4/gene-ATP2B4/gene-CALML6/gene-CD5L/gene-CHRM3/gene-CST4/gene-CST8/gene-GNAQ/gene-GUCY1A2/gene-ITPR2/gene-LOXL2/gene-LYZ/gene-LYZL1/gene-PLCB1/gene-PLCB4/gene-PRKCA/gene-PRKCB/gene-PRKCG/gene-PRKG2	21	ADCY9/ADRB2/ATP1B4/ATP2B4/CALML6/CD5L/CHRM3/CST4/CST8/GNAQ/GUCY1A2/ITPR2/LOXL2/LYZ/LYZL1/PLCB1/PLCB4/PRKCA/PRKCB/PRKCG/PRKG2
ko04062	Chemokine signaling pathway	36/1218	281/12785	0.0406152204620764	0.149738041703559	0.112290653909101	gene-ADCY9/gene-CCL1/gene-CCL17/gene-CCL20/gene-CCL22/gene-CCL26/gene-CCR2/gene-CCR7/gene-CDC42BPA/gene-CXCR3/gene-ELMO1/gene-FOXO3/gene-FRMPD3/gene-GNAI1/gene-GPR139/gene-GRK7/gene-IKBKG/gene-LYN/gene-MAPK1/gene-MAPK3/gene-NKIRAS1/gene-PIK3CB/gene-PIK3CG/gene-PLCB1/gene-PLCB4/gene-PREX1/gene-PRKCB/gene-PRKCD/gene-RAF1/gene-RHOV/gene-SHC3/gene-SOS1/gene-TIAM2/gene-WAS/gene-XCL1/gene-XCR1	36	ADCY9/CCL1/CCL17/CCL20/CCL22/CCL26/CCR2/CCR7/CDC42BPA/CXCR3/ELMO1/FOXO3/FRMPD3/GNAI1/GPR139/GRK7/IKBKG/LYN/MAPK1/MAPK3/NKIRAS1/PIK3CB/PIK3CG/PLCB1/PLCB4/PREX1/PRKCB/PRKCD/RAF1/RHOV/SHC3/SOS1/TIAM2/WAS/XCL1/XCR1
ko04724	Glutamatergic synapse	21/1218	148/12785	0.0413507737871992	0.150467092339484	0.112837379188192	gene-ADCY9/gene-CIB2/gene-DLGAP4/gene-GLS/gene-GNAI1/gene-GNAQ/gene-GRIA4/gene-GRIN2A/gene-GRIN2B/gene-ITPR2/gene-MAPK1/gene-MAPK3/gene-PLA2G4A/gene-PLA2G4D/gene-PLCB1/gene-PLCB4/gene-PRKCA/gene-PRKCB/gene-PRKCG/gene-SHANK2/gene-SHANK3	21	ADCY9/CIB2/DLGAP4/GLS/GNAI1/GNAQ/GRIA4/GRIN2A/GRIN2B/ITPR2/MAPK1/MAPK3/PLA2G4A/PLA2G4D/PLCB1/PLCB4/PRKCA/PRKCB/PRKCG/SHANK2/SHANK3
ko04070	Phosphatidylinositol signaling system	19/1218	131/12785	0.0417964145387454	0.150467092339484	0.112837379188192	gene-BPNT2/gene-CALML6/gene-INPP1/gene-INPP5B/gene-IP6K2/gene-IP6K3/gene-ITPKB/gene-ITPR2/gene-MTMR14/gene-PIK3CB/gene-PIP4K2A/gene-PIP5K1B/gene-PLCB1/gene-PLCB4/gene-PRKCA/gene-PRKCB/gene-PRKCG/gene-SYNJ2/gene-TNS3	19	BPNT2/CALML6/INPP1/INPP5B/IP6K2/IP6K3/ITPKB/ITPR2/MTMR14/PIK3CB/PIP4K2A/PIP5K1B/PLCB1/PLCB4/PRKCA/PRKCB/PRKCG/SYNJ2/TNS3
ko04120	Ubiquitin mediated proteolysis	28/1218	210/12785	0.0426652764737044	0.151809006987832	0.113843699770717	gene-ANAPC10/gene-BIRC7/gene-BTRC/gene-CDC34/gene-FBXW8/gene-HACE1/gene-HERC1/gene-HUWE1/gene-ITCH/gene-KLHL13/gene-KLHL33/gene-MID1/gene-NEDD4/gene-PIAS1/gene-PIAS4/gene-RCBTB2/gene-SIAH1/gene-SIAH2/gene-TRIM67/gene-UBE2E1/gene-UBE2H/gene-UBE2N/gene-UBE2Q2/gene-UBE3A/gene-UBE4B/gene-VHLL/gene-WWP1/gene-ZMIZ2	28	ANAPC10/BIRC7/BTRC/CDC34/FBXW8/HACE1/HERC1/HUWE1/ITCH/KLHL13/KLHL33/MID1/NEDD4/PIAS1/PIAS4/RCBTB2/SIAH1/SIAH2/TRIM67/UBE2E1/UBE2H/UBE2N/UBE2Q2/UBE3A/UBE4B/VHLL/WWP1/ZMIZ2
ko04080	Neuroactive ligand-receptor interaction	54/1218	451/12785	0.046011092513244	0.160707143799648	0.120516537145935	gene-ADORA2B/gene-ADRB2/gene-AGTR1/gene-AVPR1A/gene-BRS3/gene-CALCA/gene-CHRM3/gene-CHRNA6/gene-CHRNB3/gene-CMKLR1/gene-F2RL1/gene-GABRA5/gene-GABRR2/gene-GAL/gene-GALR1/gene-GALR3/gene-GLRA2/gene-GLRB/gene-GPR132/gene-GPR156/gene-GPR174/gene-GPR68/gene-GRIA4/gene-GRID1/gene-GRIN2A/gene-GRIN2B/gene-GRPR/gene-HTR4/gene-LPAR1/gene-MC3R/gene-MLNR/gene-NR3C1/gene-OPRD1/gene-OXTR/gene-PLG/gene-POMC/ge…	54	ADORA2B/ADRB2/AGTR1/AVPR1A/BRS3/CALCA/CHRM3/CHRNA6/CHRNB3/CMKLR1/F2RL1/GABRA5/GABRR2/GAL/GALR1/GALR3/GLRA2/GLRB/GPR132/GPR156/GPR174/GPR68/GRIA4/GRID1/GRIN2A/GRIN2B/GRPR/HTR4/LPAR1/MC3R/MLNR/NR3C1/OPRD1/OXTR/PLG/POMC/PRL/PRLR/PROKR2/PTAFR/PTGDR/PTH1R/RXFP2/S1PR2/SSTR1/SSTR2/SSTR5/TAAR1/TAAR9/TAC1/TRH/TRHR/VIPR1/VIPR2
ko04961	Endocrine and other factor-regulated calcium reabsorption	11/1218	66/12785	0.0462164335110097	0.160707143799648	0.120516537145935	gene-ADCY9/gene-ATP1B4/gene-CALB1/gene-GNAQ/gene-PLCB1/gene-PLCB4/gene-PRKCA/gene-PRKCB/gene-PRKCG/gene-PTH1R/gene-VDR	11	ADCY9/ATP1B4/CALB1/GNAQ/PLCB1/PLCB4/PRKCA/PRKCB/PRKCG/PTH1R/VDR
ko04931	Insulin resistance	23/1218	169/12785	0.0509642476797443	0.175225390898896	0.131403973911109	gene-AATK/gene-GYS2/gene-INSR/gene-LMTK3/gene-MAPK8/gene-MELK/gene-PIK3CB/gene-PPARA/gene-PPARGC1A/gene-PPP1CC/gene-PPP1R3A/gene-PRKAG2/gene-PRKCB/gene-PRKCD/gene-PTPRF/gene-PTPRS/gene-RPS6KA3/gene-RPS6KA6/gene-SLC2A12/gene-SLC2A3/gene-TBC1D4/gene-TNS3/gene-TRIB1	23	AATK/GYS2/INSR/LMTK3/MAPK8/MELK/PIK3CB/PPARA/PPARGC1A/PPP1CC/PPP1R3A/PRKAG2/PRKCB/PRKCD/PTPRF/PTPRS/RPS6KA3/RPS6KA6/SLC2A12/SLC2A3/TBC1D4/TNS3/TRIB1
ko00604	Glycosphingolipid biosynthesis - ganglio series	6/1218	29/12785	0.0522472804752067	0.177640753615703	0.133215288229182	gene-B4GALNT1/gene-B4GALNT2/gene-HEXB/gene-ST3GAL1/gene-ST8SIA1/gene-ST8SIA2	6	B4GALNT1/B4GALNT2/HEXB/ST3GAL1/ST8SIA1/ST8SIA2
ko05161	Hepatitis B	30/1218	233/12785	0.054515282663229	0.183315126318111	0.137470579763839	gene-ATF7-NPFF/gene-BRWD3/gene-CCNE1/gene-CREBBP/gene-E2F1/gene-E2F7/gene-EGR2/gene-FASLG/gene-IKBKG/gene-INTS8/gene-MAP2K2/gene-MAPK1/gene-MAPK3/gene-MAPK8/gene-MDGA1/gene-NFATC2/gene-NKIRAS1/gene-PBK/gene-PHIP/gene-PIK3CB/gene-PRKCA/gene-PRKCB/gene-PRKCG/gene-RAF1/gene-SOS1/gene-TAB2/gene-TLR3/gene-TLR4/gene-TRAF3/gene-YWHAZ	30	ATF7-NPFF/BRWD3/CCNE1/CREBBP/E2F1/E2F7/EGR2/FASLG/IKBKG/INTS8/MAP2K2/MAPK1/MAPK3/MAPK8/MDGA1/NFATC2/NKIRAS1/PBK/PHIP/PIK3CB/PRKCA/PRKCB/PRKCG/RAF1/SOS1/TAB2/TLR3/TLR4/TRAF3/YWHAZ
ko05222	Small cell lung cancer	21/1218	153/12785	0.0557983155126179	0.185590049422403	0.139176576450237	gene-BIRC7/gene-CCND1/gene-CCNE1/gene-E2F1/gene-E2F7/gene-FHIT/gene-FRMPD3/gene-IKBKG/gene-INTS8/gene-ITGA6/gene-LAMA5/gene-LAMB2/gene-LAMC1/gene-LAMC2/gene-PIK3CB/gene-RXRA/gene-RXRG/gene-TNS3/gene-TRAF3/gene-USH2A/gene-ZBTB7A	21	BIRC7/CCND1/CCNE1/E2F1/E2F7/FHIT/FRMPD3/IKBKG/INTS8/ITGA6/LAMA5/LAMB2/LAMC1/LAMC2/PIK3CB/RXRA/RXRG/TNS3/TRAF3/USH2A/ZBTB7A
ko05030	Cocaine addiction	11/1218	69/12785	0.0606576204677039	0.198878506314081	0.149141776320845	gene-ATF7-NPFF/gene-GNAI1/gene-GRIN2A/gene-GRIN2B/gene-MAOA/gene-MAOB/gene-PPP1R1B/gene-RGS6/gene-RGS7/gene-RGS9/gene-TH	11	ATF7-NPFF/GNAI1/GRIN2A/GRIN2B/MAOA/MAOB/PPP1R1B/RGS6/RGS7/RGS9/TH
ko04614	Renin-angiotensin system	9/1218	53/12785	0.0610933973644563	0.198878506314081	0.149141776320845	gene-AGTR1/gene-ATP6AP2/gene-CPA3/gene-ECE1/gene-MRGPRE/gene-MRGPRF/gene-MRGPRX1/gene-MRGPRX2/gene-REN	9	AGTR1/ATP6AP2/CPA3/ECE1/MRGPRE/MRGPRF/MRGPRX1/MRGPRX2/REN
ko00920	Sulfur metabolism	3/1218	10/12785	0.062207640307004	0.200374083515192	0.150263330603068	gene-BPNT2/gene-PAPSS1/gene-SQOR	3	BPNT2/PAPSS1/SQOR
ko04530	Tight junction	37/1218	301/12785	0.0638214213813089	0.203430780652922	0.152555590582515	gene-ACTRT2/gene-AMOTL2/gene-ARHGEF18/gene-CCND1/gene-CDC42BPA/gene-CGN/gene-CGNL1/gene-CLDN14/gene-CLDN16/gene-CLDN17/gene-CLDN24/gene-DIRAS2/gene-DLG1/gene-EPB41L4B/gene-HSPA4/gene-LIN7A/gene-LLGL1/gene-LRRC1/gene-MAPK8/gene-MELK/gene-MICALL1/gene-NEDD4/gene-PALS1/gene-PPP2R2A/gene-PPP2R2B/gene-PRKAG2/gene-RAB26/gene-RAB37/gene-RAPGEF2/gene-RDX/gene-RHOV/gene-SH3BP1/gene-TIAM2/gene-TJAP1/gene-T…	37	ACTRT2/AMOTL2/ARHGEF18/CCND1/CDC42BPA/CGN/CGNL1/CLDN14/CLDN16/CLDN17/CLDN24/DIRAS2/DLG1/EPB41L4B/HSPA4/LIN7A/LLGL1/LRRC1/MAPK8/MELK/MICALL1/NEDD4/PALS1/PPP2R2A/PPP2R2B/PRKAG2/RAB26/RAB37/RAPGEF2/RDX/RHOV/SH3BP1/TIAM2/TJAP1/TJP2/TUBA3E/WAS
ko04625	C-type lectin receptor signaling pathway	22/1218	165/12785	0.0663747338564957	0.206420270565974	0.154797450923228	gene-BCL10/gene-BCL3/gene-CALML6/gene-CCL17/gene-CCL22/gene-CIB2/gene-EGR2/gene-IKBKG/gene-IL2/gene-IRF1/gene-ITPR2/gene-KSR1/gene-MAPK1/gene-MAPK3/gene-MAPK8/gene-NFATC2/gene-NKIRAS1/gene-PIK3CB/gene-PRKCD/gene-RAF1/gene-RERG/gene-SYK	22	BCL10/BCL3/CALML6/CCL17/CCL22/CIB2/EGR2/IKBKG/IL2/IRF1/ITPR2/KSR1/MAPK1/MAPK3/MAPK8/NFATC2/NKIRAS1/PIK3CB/PRKCD/RAF1/RERG/SYK
ko04115	p53 signaling pathway	17/1218	121/12785	0.066583944724652	0.206420270565974	0.154797450923228	gene-ADGRB1/gene-CCND1/gene-CCNE1/gene-CD53/gene-GORAB/gene-INTS8/gene-PMAIP1/gene-RPRM/gene-SERPINB5/gene-SERPINE1/gene-SESN3/gene-SIAH1/gene-SIAH2/gene-THBS1/gene-TNS3/gene-ZMAT1/gene-ZMAT3	17	ADGRB1/CCND1/CCNE1/CD53/GORAB/INTS8/PMAIP1/RPRM/SERPINB5/SERPINE1/SESN3/SIAH1/SIAH2/THBS1/TNS3/ZMAT1/ZMAT3
ko05033	Nicotine addiction	8/1218	46/12785	0.0667830287125211	0.206420270565974	0.154797450923228	gene-CACNA1B/gene-CHRNA6/gene-GABRA5/gene-GABRR2/gene-GRIA4/gene-GRIN2A/gene-GRIN2B/gene-SLC32A1	8	CACNA1B/CHRNA6/GABRA5/GABRR2/GRIA4/GRIN2A/GRIN2B/SLC32A1
ko05212	Pancreatic cancer	14/1218	96/12785	0.0704059129345434	0.215442093579703	0.161563042312952	gene-ARHGEF6/gene-CCND1/gene-E2F1/gene-E2F7/gene-IKBKG/gene-MAPK1/gene-MAPK3/gene-MAPK8/gene-NKIRAS1/gene-PIK3CB/gene-RAD51/gene-RAF1/gene-RHOV/gene-TGFA	14	ARHGEF6/CCND1/E2F1/E2F7/IKBKG/MAPK1/MAPK3/MAPK8/NKIRAS1/PIK3CB/RAD51/RAF1/RHOV/TGFA
ko04710	Circadian rhythm	7/1218	39/12785	0.0726479334017441	0.220101659613205	0.165057316118606	gene-ARNTL/gene-BTRC/gene-CRY1/gene-FBXL3/gene-MELK/gene-NPAS2/gene-PRKAG2	7	ARNTL/BTRC/CRY1/FBXL3/MELK/NPAS2/PRKAG2
ko04137	Mitophagy - animal	38/1218	314/12785	0.0733818408530709	0.220145522559213	0.165090209555928	gene-APOF/gene-ATG5/gene-BECN2/gene-BEND7/gene-C6orf141/gene-CD180/gene-CITED4/gene-CSNK2A1/gene-DENND10/gene-E2F1/gene-FOXO3/gene-HAVCR1/gene-HIF1A/gene-KIAA1210/gene-LOC107984351/gene-MAPK8/gene-MDFIC/gene-MIXL1/gene-MON2/gene-NKIRAS1/gene-NPAS3/gene-RERG/gene-RGS12/gene-RRP15/gene-SELENON/gene-SLC35E4/gene-SP1/gene-SP3/gene-SP4/gene-TAX1BP1/gene-TBC1D13/gene-TFEC/gene-TM4SF20/gene-TMEM119/gene…	38	APOF/ATG5/BECN2/BEND7/C6orf141/CD180/CITED4/CSNK2A1/DENND10/E2F1/FOXO3/HAVCR1/HIF1A/KIAA1210/LOC107984351/MAPK8/MDFIC/MIXL1/MON2/NKIRAS1/NPAS3/RERG/RGS12/RRP15/SELENON/SLC35E4/SP1/SP3/SP4/TAX1BP1/TBC1D13/TFEC/TM4SF20/TMEM119/USP3/USP31/ZFAT/ZNF827
ko04910	Insulin signaling pathway	27/1218	213/12785	0.0760655940883923	0.225981279524738	0.169466525408988	gene-AATK/gene-CALML6/gene-FBP1/gene-FBP2/gene-GYS2/gene-INSR/gene-LMTK3/gene-MAP2K2/gene-MAPK1/gene-MAPK3/gene-MAPK8/gene-MELK/gene-MKNK2/gene-NKIRAS1/gene-PIK3CB/gene-PPARGC1A/gene-PPP1CC/gene-PPP1R3A/gene-PRKAG2/gene-PRKAR2B/gene-PTPRF/gene-PTPRS/gene-RAF1/gene-SHC3/gene-SOCS2/gene-SOS1/gene-SREK1	27	AATK/CALML6/FBP1/FBP2/GYS2/INSR/LMTK3/MAP2K2/MAPK1/MAPK3/MAPK8/MELK/MKNK2/NKIRAS1/PIK3CB/PPARGC1A/PPP1CC/PPP1R3A/PRKAG2/PRKAR2B/PTPRF/PTPRS/RAF1/SHC3/SOCS2/SOS1/SREK1
ko04068	FoxO signaling pathway	25/1218	195/12785	0.0769224723730185	0.226329582174458	0.16972772244249	gene-AATK/gene-BRWD3/gene-CCND1/gene-CREBBP/gene-FASLG/gene-FBXO32/gene-FOXO3/gene-FOXO4/gene-IGF1R/gene-INSR/gene-KLF2/gene-LMTK3/gene-MAP2K2/gene-MAPK1/gene-MAPK3/gene-MAPK8/gene-MELK/gene-NKIRAS1/gene-PHIP/gene-PIK3CB/gene-PRKAG2/gene-PRMT9/gene-RAF1/gene-SOS1/gene-TNS3	25	AATK/BRWD3/CCND1/CREBBP/FASLG/FBXO32/FOXO3/FOXO4/IGF1R/INSR/KLF2/LMTK3/MAP2K2/MAPK1/MAPK3/MAPK8/MELK/NKIRAS1/PHIP/PIK3CB/PRKAG2/PRMT9/RAF1/SOS1/TNS3
ko05142	Chagas disease (American trypanosomiasis)	18/1218	133/12785	0.0806117008404404	0.231895489317067	0.173901674135262	gene-FASLG/gene-GNA11/gene-GNA14/gene-GNAI1/gene-GNAQ/gene-IFNGR1/gene-IKBKG/gene-IL2/gene-MAPK1/gene-MAPK3/gene-MAPK8/gene-PIK3CB/gene-PLCB1/gene-PLCB4/gene-PPP2R2A/gene-PPP2R2B/gene-SERPINE1/gene-TLR4	18	FASLG/GNA11/GNA14/GNAI1/GNAQ/IFNGR1/IKBKG/IL2/MAPK1/MAPK3/MAPK8/PIK3CB/PLCB1/PLCB4/PPP2R2A/PPP2R2B/SERPINE1/TLR4
ko04216	Ferroptosis	9/1218	56/12785	0.0812107918737247	0.231895489317067	0.173901674135262	gene-ACSL3/gene-ACSL6/gene-ATG5/gene-CYBB/gene-GCLM/gene-MAP1LC3A/gene-PCBP3/gene-SLC7A11/gene-VDAC2	9	ACSL3/ACSL6/ATG5/CYBB/GCLM/MAP1LC3A/PCBP3/SLC7A11/VDAC2
ko04392	Hippo signaling pathway - multiple species	9/1218	56/12785	0.0812107918737247	0.231895489317067	0.173901674135262	gene-CDH23/gene-DCHS2/gene-FAT3/gene-MOB1B/gene-RASSF2/gene-RASSF6/gene-STK25/gene-STK38L/gene-WWTR1	9	CDH23/DCHS2/FAT3/MOB1B/RASSF2/RASSF6/STK25/STK38L/WWTR1
ko05216	Thyroid cancer	8/1218	48/12785	0.0818454668177885	0.231895489317067	0.173901674135262	gene-CCND1/gene-MAP2K2/gene-MAPK1/gene-MAPK3/gene-NKIRAS1/gene-RET/gene-RXRA/gene-RXRG	8	CCND1/MAP2K2/MAPK1/MAPK3/NKIRAS1/RET/RXRA/RXRG
ko04630	Jak-STAT signaling pathway	25/1218	197/12785	0.084333914753104	0.236753925820641	0.177545083690745	gene-BRWD3/gene-CCND1/gene-CREBBP/gene-IFNAR2/gene-IFNGR1/gene-IL10RA/gene-IL13RA1/gene-IL15RA/gene-IL2/gene-OSM/gene-PDGFA/gene-PHIP/gene-PIAS1/gene-PIAS4/gene-PIK3CB/gene-PIM1/gene-PRL/gene-PRLR/gene-PTPN12/gene-PTPN3/gene-RAF1/gene-SOCS2/gene-SOCS5/gene-SOS1/gene-ZMIZ2	25	BRWD3/CCND1/CREBBP/IFNAR2/IFNGR1/IL10RA/IL13RA1/IL15RA/IL2/OSM/PDGFA/PHIP/PIAS1/PIAS4/PIK3CB/PIM1/PRL/PRLR/PTPN12/PTPN3/RAF1/SOCS2/SOCS5/SOS1/ZMIZ2
ko05235	PD-L1 expression and PD-1 checkpoint pathway in cancer	19/1218	143/12785	0.0856154991136162	0.237450102897261	0.178067156627461	gene-CD28/gene-CIB2/gene-CSNK2A1/gene-EML1/gene-HIF1A/gene-IFNGR1/gene-IKBKG/gene-MAP2K2/gene-MAPK1/gene-MAPK3/gene-NFATC2/gene-NKIRAS1/gene-NPAS3/gene-PIK3CB/gene-PTPN12/gene-RAF1/gene-ROS1/gene-TLR4/gene-TNS3	19	CD28/CIB2/CSNK2A1/EML1/HIF1A/IFNGR1/IKBKG/MAP2K2/MAPK1/MAPK3/NFATC2/NKIRAS1/NPAS3/PIK3CB/PTPN12/RAF1/ROS1/TLR4/TNS3
ko00562	Inositol phosphate metabolism	14/1218	99/12785	0.0861338608548886	0.237450102897261	0.178067156627461	gene-BPNT2/gene-INPP1/gene-INPP5B/gene-ITPKB/gene-MTMR14/gene-PIK3CB/gene-PIK3CG/gene-PIP4K2A/gene-PIP5K1B/gene-PLCB1/gene-PLCB4/gene-PLCH1/gene-SYNJ2/gene-TNS3	14	BPNT2/INPP1/INPP5B/ITPKB/MTMR14/PIK3CB/PIK3CG/PIP4K2A/PIP5K1B/PLCB1/PLCB4/PLCH1/SYNJ2/TNS3
ko04657	IL-17 signaling pathway	19/1218	144/12785	0.0902667360103522	0.246621618028284	0.184945004231737	gene-CCL17/gene-CCL20/gene-IKBKG/gene-IL17RA/gene-IL17RD/gene-LCN2/gene-MAPK1/gene-MAPK3/gene-MAPK8/gene-PBK/gene-S100A7/gene-S100A8/gene-SRSF1/gene-TAB2/gene-TAB3/gene-TRAF3/gene-TRAF3IP2/gene-USP25/gene-ZRANB1	19	CCL17/CCL20/IKBKG/IL17RA/IL17RD/LCN2/MAPK1/MAPK3/MAPK8/PBK/S100A7/S100A8/SRSF1/TAB2/TAB3/TRAF3/TRAF3IP2/USP25/ZRANB1
ko04064	NF-kappa B signaling pathway	21/1218	164/12785	0.0992894848580801	0.268872410323651	0.201631184900433	gene-BCL10/gene-CARD10/gene-CARD14/gene-CSNK2A1/gene-EDAR/gene-IKBKG/gene-LYN/gene-PARP1/gene-PBK/gene-PIAS4/gene-PLAU/gene-PRKCB/gene-SYK/gene-TAB2/gene-TAB3/gene-TLR4/gene-TRAF3/gene-TRIM29/gene-VCAM1/gene-ZMIZ2/gene-ZRANB1	21	BCL10/CARD10/CARD14/CSNK2A1/EDAR/IKBKG/LYN/PARP1/PBK/PIAS4/PLAU/PRKCB/SYK/TAB2/TAB3/TLR4/TRAF3/TRIM29/VCAM1/ZMIZ2/ZRANB1
ko05135	Yersinia infection	27/1218	224/12785	0.119936175636024	0.321933945128275	0.241422772748414	gene-ACTRT2/gene-ARHGEF28/gene-ARL14/gene-ARL4C/gene-ARL8B/gene-C5orf58/gene-CDC42BPA/gene-FRMPD3/gene-IKBKG/gene-IL2/gene-MAP2K2/gene-MAPK1/gene-MAPK3/gene-MAPK8/gene-NFATC2/gene-PBK/gene-PIK3CB/gene-PIP5K1B/gene-RHOV/gene-RPS6KA3/gene-RPS6KA6/gene-TAB2/gene-TLR4/gene-WAS/gene-WASF2/gene-WIPF1/gene-WIPF2	27	ACTRT2/ARHGEF28/ARL14/ARL4C/ARL8B/C5orf58/CDC42BPA/FRMPD3/IKBKG/IL2/MAP2K2/MAPK1/MAPK3/MAPK8/NFATC2/PBK/PIK3CB/PIP5K1B/RHOV/RPS6KA3/RPS6KA6/TAB2/TLR4/WAS/WASF2/WIPF1/WIPF2
ko04152	AMPK signaling pathway	23/1218	187/12785	0.121797649482993	0.324087658624313	0.243037872652563	gene-AATK/gene-CCND1/gene-FBP1/gene-FBP2/gene-FOXO3/gene-GYS2/gene-IGF1R/gene-INSR/gene-LMTK3/gene-MELK/gene-OTOL1/gene-PBK/gene-PIK3CB/gene-PPARGC1A/gene-PPP2R2A/gene-PPP2R2B/gene-PPP2R3A/gene-PRKAG2/gene-RAB12/gene-RAB26/gene-RAB2A/gene-RAB37/gene-SCD5	23	AATK/CCND1/FBP1/FBP2/FOXO3/GYS2/IGF1R/INSR/LMTK3/MELK/OTOL1/PBK/PIK3CB/PPARGC1A/PPP2R2A/PPP2R2B/PPP2R3A/PRKAG2/RAB12/RAB26/RAB2A/RAB37/SCD5
ko04918	Thyroid hormone synthesis	15/1218	114/12785	0.1238928265188	0.326820732023731	0.245087442659695	gene-ADCY9/gene-ALB/gene-ATF7-NPFF/gene-ATP1B4/gene-GNAQ/gene-GPX7/gene-ITPR2/gene-PLCB1/gene-PLCB4/gene-PRKCA/gene-PRKCB/gene-PRKCG/gene-SERPINA7/gene-SERPINA9/gene-SMOC1	15	ADCY9/ALB/ATF7-NPFF/ATP1B4/GNAQ/GPX7/ITPR2/PLCB1/PLCB4/PRKCA/PRKCB/PRKCG/SERPINA7/SERPINA9/SMOC1
ko04664	Fc epsilon RI signaling pathway	14/1218	107/12785	0.138137367582484	0.361282345984958	0.270930689455524	gene-C5orf58/gene-LYN/gene-MAP2K2/gene-MAPK1/gene-MAPK3/gene-MAPK8/gene-NKIRAS1/gene-PIK3CB/gene-PLA2G4A/gene-PLA2G4D/gene-PRKCA/gene-RAF1/gene-SOS1/gene-SYK	14	C5orf58/LYN/MAP2K2/MAPK1/MAPK3/MAPK8/NKIRAS1/PIK3CB/PLA2G4A/PLA2G4D/PRKCA/RAF1/SOS1/SYK
ko05202	Transcriptional misregulation in cancer	43/1218	383/12785	0.144444427334736	0.374576226817197	0.280899956815098	gene-ATF1/gene-CBFA2T2/gene-CBFA2T3/gene-CEBPE/gene-DUSP6/gene-ERG/gene-ETV1/gene-ETV4/gene-ETV6/gene-EYA3/gene-EYA4/gene-FRMPD3/gene-HABP2/gene-IGF1R/gene-ITGAM/gene-KLF5/gene-LDB2/gene-LMO1/gene-LMO4/gene-NGFR/gene-PAX2/gene-PAX7/gene-PBX1/gene-PDGFA/gene-PHF6/gene-PLAU/gene-PRCC/gene-PROM2/gene-RXRA/gene-RXRG/gene-SIX2/gene-SLC45A1/gene-SLC45A4/gene-SP1/gene-SP3/gene-SP4/gene-TAL1/gene-TFEC/ge…	43	ATF1/CBFA2T2/CBFA2T3/CEBPE/DUSP6/ERG/ETV1/ETV4/ETV6/EYA3/EYA4/FRMPD3/HABP2/IGF1R/ITGAM/KLF5/LDB2/LMO1/LMO4/NGFR/PAX2/PAX7/PBX1/PDGFA/PHF6/PLAU/PRCC/PROM2/RXRA/RXRG/SIX2/SLC45A1/SLC45A4/SP1/SP3/SP4/TAL1/TFEC/TMPRSS2/WNT16/ZBTB7A/ZBTB7C/ZEB1
ko04723	Retrograde endocannabinoid signaling	21/1218	173/12785	0.147654311334147	0.379682514859235	0.284729233709368	gene-ADCY9/gene-CACNA1B/gene-CATSPER1/gene-DAGLA/gene-GABRA5/gene-GABRR2/gene-GNAI1/gene-GNAQ/gene-GRIA4/gene-ITPR2/gene-MAPK1/gene-MAPK3/gene-MAPK8/gene-NDUFB6/gene-NDUFV2/gene-PLCB1/gene-PLCB4/gene-PRKCA/gene-PRKCB/gene-PRKCG/gene-SLC32A1	21	ADCY9/CACNA1B/CATSPER1/DAGLA/GABRA5/GABRR2/GNAI1/GNAQ/GRIA4/ITPR2/MAPK1/MAPK3/MAPK8/NDUFB6/NDUFV2/PLCB1/PLCB4/PRKCA/PRKCB/PRKCG/SLC32A1
ko00790	Folate biosynthesis	5/1218	30/12785	0.151780900679323	0.387041296732274	0.290247687263969	gene-ALPG/gene-ALPI/gene-MTARC2/gene-PCBD1/gene-TH	5	ALPG/ALPI/MTARC2/PCBD1/TH
ko04610	Complement and coagulation cascades	21/1218	174/12785	0.15373621535444	0.38878745370627	0.291557154826167	gene-BMPER/gene-C1S/gene-C7/gene-CD55/gene-CD93/gene-CPB2/gene-DCBLD1/gene-F13B/gene-FGG/gene-HABP2/gene-ITGAM/gene-MFGE8/gene-PAMR1/gene-PAPPA2/gene-PLAU/gene-PLG/gene-PRSS54/gene-PRSS57/gene-SERPINE1/gene-SUSD1/gene-SVEP1	21	BMPER/C1S/C7/CD55/CD93/CPB2/DCBLD1/F13B/FGG/HABP2/ITGAM/MFGE8/PAMR1/PAPPA2/PLAU/PLG/PRSS54/PRSS57/SERPINE1/SUSD1/SVEP1
ko04744	Phototransduction	7/1218	47/12785	0.155734114006974	0.39061179414864	0.292925253265922	gene-CALML6/gene-GRK7/gene-PDE6A/gene-RCVRN/gene-RGS6/gene-RGS7/gene-RGS9	7	CALML6/GRK7/PDE6A/RCVRN/RGS6/RGS7/RGS9
ko00564	Glycerophospholipid metabolism	16/1218	128/12785	0.15803539996392	0.391807323284691	0.293821797303277	gene-ACHE/gene-AGPAT2/gene-AGPAT3/gene-BCHE/gene-CEPT1/gene-ETNPPL/gene-GPCPD1/gene-GPD2/gene-LCLAT1/gene-LPIN2/gene-MBOAT1/gene-MBOAT2/gene-PEMT/gene-PLA2G4A/gene-PLA2G4D/gene-PLPP1	16	ACHE/AGPAT2/AGPAT3/BCHE/CEPT1/ETNPPL/GPCPD1/GPD2/LCLAT1/LPIN2/MBOAT1/MBOAT2/PEMT/PLA2G4A/PLA2G4D/PLPP1
ko03320	PPAR signaling pathway	15/1218	119/12785	0.159782381553327	0.391807323284691	0.293821797303277	gene-ACADL/gene-ACOXL/gene-ACSL3/gene-ACSL6/gene-CRABP1/gene-FABP2/gene-FABP6/gene-GK5/gene-HMGCS2/gene-OTOL1/gene-PMP2/gene-PPARA/gene-RXRA/gene-RXRG/gene-SCD5	15	ACADL/ACOXL/ACSL3/ACSL6/CRABP1/FABP2/FABP6/GK5/HMGCS2/OTOL1/PMP2/PPARA/RXRA/RXRG/SCD5
ko04621	NOD-like receptor signaling pathway	35/1218	309/12785	0.160052011145707	0.391807323284691	0.293821797303277	gene-ANTXR2/gene-ARRDC4/gene-ATG5/gene-CYBB/gene-ERBIN/gene-FCHO2/gene-GBP5/gene-GBP6/gene-IFNAR2/gene-IKBKG/gene-ITPR2/gene-LRRC31/gene-MAPK1/gene-MAPK3/gene-MAPK8/gene-NAMPT/gene-NEK6/gene-NEK7/gene-NLRP1/gene-NLRP12/gene-NOD1/gene-PANX2/gene-PBK/gene-PLCB1/gene-PLCB4/gene-PRKCD/gene-TAB2/gene-TAB3/gene-TINAGL1/gene-TLR4/gene-TRAF3/gene-TXNDC2/gene-VDAC2/gene-WDR1/gene-ZRANB1	35	ANTXR2/ARRDC4/ATG5/CYBB/ERBIN/FCHO2/GBP5/GBP6/IFNAR2/IKBKG/ITPR2/LRRC31/MAPK1/MAPK3/MAPK8/NAMPT/NEK6/NEK7/NLRP1/NLRP12/NOD1/PANX2/PBK/PLCB1/PLCB4/PRKCD/TAB2/TAB3/TINAGL1/TLR4/TRAF3/TXNDC2/VDAC2/WDR1/ZRANB1
ko04950	Maturity onset diabetes of the young	9/1218	65/12785	0.162539622248228	0.39473908260284	0.296020364662605	gene-ATOH8/gene-CUX1/gene-FOXB1/gene-HNF4G/gene-NKX2-8/gene-NR5A2/gene-ONECUT2/gene-RFX6/gene-SLC2A12	9	ATOH8/CUX1/FOXB1/HNF4G/NKX2-8/NR5A2/ONECUT2/RFX6/SLC2A12
ko04915	Estrogen signaling pathway	26/1218	224/12785	0.16881823363592	0.4042615631477	0.303161406144474	gene-ADCY9/gene-ATF7-NPFF/gene-CALML6/gene-GNAI1/gene-GNAQ/gene-ITPR2/gene-KRT14/gene-KRT24/gene-KRT32/gene-MAP2K2/gene-MAPK1/gene-MAPK3/gene-NCOA3/gene-NKIRAS1/gene-PIK3CB/gene-PLCB1/gene-PLCB4/gene-POMC/gene-PRKCD/gene-RAF1/gene-SHC3/gene-SOS1/gene-SP1/gene-SP3/gene-SP4/gene-TGFA	26	ADCY9/ATF7-NPFF/CALML6/GNAI1/GNAQ/ITPR2/KRT14/KRT24/KRT32/MAP2K2/MAPK1/MAPK3/NCOA3/NKIRAS1/PIK3CB/PLCB1/PLCB4/POMC/PRKCD/RAF1/SHC3/SOS1/SP1/SP3/SP4/TGFA
ko05220	Chronic myeloid leukemia	14/1218	111/12785	0.169477944921621	0.4042615631477	0.303161406144474	gene-ARHGAP28/gene-ARHGEF10L/gene-CCND1/gene-E2F1/gene-E2F7/gene-IKBKG/gene-MAP2K2/gene-MAPK1/gene-MAPK3/gene-NKIRAS1/gene-PIK3CB/gene-RAF1/gene-SHC3/gene-SOS1	14	ARHGAP28/ARHGEF10L/CCND1/E2F1/E2F7/IKBKG/MAP2K2/MAPK1/MAPK3/NKIRAS1/PIK3CB/RAF1/SHC3/SOS1
ko00603	Glycosphingolipid biosynthesis - globo and isoglobo series	4/1218	23/12785	0.170423992307364	0.4042615631477	0.303161406144474	gene-HEXB/gene-ST3GAL1/gene-ST8SIA1/gene-ST8SIA2	4	HEXB/ST3GAL1/ST8SIA1/ST8SIA2
ko04114	Oocyte meiosis	22/1218	188/12785	0.182559640812069	0.429605953691562	0.32216751945222	gene-ADCY9/gene-ANAPC10/gene-BTRC/gene-CALML6/gene-CAMK2B/gene-CAMK2D/gene-CAMK2G/gene-CCNE1/gene-CIB2/gene-IGF1R/gene-INTS8/gene-ITPR2/gene-MAPK1/gene-MAPK3/gene-MOS/gene-PPP1CC/gene-RPS6KA3/gene-RPS6KA6/gene-SGO1/gene-SPDYC/gene-YWHAG/gene-YWHAZ	22	ADCY9/ANAPC10/BTRC/CALML6/CAMK2B/CAMK2D/CAMK2G/CCNE1/CIB2/IGF1R/INTS8/ITPR2/MAPK1/MAPK3/MOS/PPP1CC/RPS6KA3/RPS6KA6/SGO1/SPDYC/YWHAG/YWHAZ
ko04060	Cytokine-cytokine receptor interaction	39/1218	353/12785	0.183916274292793	0.429605953691562	0.32216751945222	gene-ACVR2A/gene-BMP4/gene-CCL1/gene-CCL17/gene-CCL20/gene-CCL22/gene-CCL26/gene-CCR2/gene-CCR7/gene-CXCR3/gene-EDAR/gene-FASLG/gene-GDF3/gene-GDF6/gene-GPR139/gene-IFNAR2/gene-IFNGR1/gene-IL10RA/gene-IL13RA1/gene-IL15RA/gene-IL16/gene-IL17RA/gene-IL17RD/gene-IL1RAPL1/gene-IL1RL1/gene-IL2/gene-NGFR/gene-OSM/gene-PRL/gene-PRLR/gene-TNFRSF19/gene-TNFRSF21/gene-TNFRSF8/gene-TNFRSF9/gene-TNFSF18/gene…	39	ACVR2A/BMP4/CCL1/CCL17/CCL20/CCL22/CCL26/CCR2/CCR7/CXCR3/EDAR/FASLG/GDF3/GDF6/GPR139/IFNAR2/IFNGR1/IL10RA/IL13RA1/IL15RA/IL16/IL17RA/IL17RD/IL1RAPL1/IL1RL1/IL2/NGFR/OSM/PRL/PRLR/TNFRSF19/TNFRSF21/TNFRSF8/TNFRSF9/TNFSF18/TNFSF8/TNFSF9/XCL1/XCR1
ko04260	Cardiac muscle contraction	14/1218	113/12785	0.186390891693912	0.432087976199524	0.324028822880964	gene-ASPHD2/gene-ATP1B4/gene-ATP2A2/gene-ATP2C2/gene-CACNA2D1/gene-CACNG4/gene-CACNG5/gene-CACNG8/gene-CATSPER1/gene-COX4I2/gene-COX6A1/gene-COX6C/gene-MYL4/gene-TRDN	14	ASPHD2/ATP1B4/ATP2A2/ATP2C2/CACNA2D1/CACNG4/CACNG5/CACNG8/CATSPER1/COX4I2/COX6A1/COX6C/MYL4/TRDN
ko00670	One carbon pool by folate	4/1218	24/12785	0.190125836320438	0.437432375293639	0.328036662586905	gene-ALDH1L2/gene-ATIC/gene-MTHFD1L/gene-MTR	4	ALDH1L2/ATIC/MTHFD1L/MTR
ko04976	Bile secretion	15/1218	123/12785	0.192010307457888	0.438471299120252	0.328815766110131	gene-ABCB11/gene-ABCB4/gene-ABCC2/gene-ADCY9/gene-AQP1/gene-AQP10/gene-AQP9/gene-ATP1B4/gene-LDLR/gene-NCEH1/gene-RUSF1/gene-RXRA/gene-SLC2A3/gene-SLC4A4/gene-SLC4A5	15	ABCB11/ABCB4/ABCC2/ADCY9/AQP1/AQP10/AQP9/ATP1B4/LDLR/NCEH1/RUSF1/RXRA/SLC2A3/SLC4A4/SLC4A5
ko04211	Longevity regulating pathway	17/1218	143/12785	0.201306767848666	0.456295340456976	0.342182264257381	gene-AATK/gene-ADCY9/gene-APPL2/gene-ATF7-NPFF/gene-ATG5/gene-CAMK4/gene-FOXO3/gene-IGF1R/gene-INSR/gene-LMTK3/gene-MELK/gene-NKIRAS1/gene-OTOL1/gene-PIK3CB/gene-PPARGC1A/gene-PRKAG2/gene-SESN3	17	AATK/ADCY9/APPL2/ATF7-NPFF/ATG5/CAMK4/FOXO3/IGF1R/INSR/LMTK3/MELK/NKIRAS1/OTOL1/PIK3CB/PPARGC1A/PRKAG2/SESN3
ko05412	Arrhythmogenic right ventricular cardiomyopathy (ARVC)	16/1218	135/12785	0.213681689430208	0.480783801217967	0.360546503837347	gene-ACTRT2/gene-ATP2A2/gene-ATP2C2/gene-CACNA2D1/gene-CACNG4/gene-CACNG5/gene-CACNG8/gene-CATSPER1/gene-CDH2/gene-DSC1/gene-DTNB/gene-EPPK1/gene-ITGA11/gene-ITGA6/gene-ITGB6/gene-PKP2	16	ACTRT2/ATP2A2/ATP2C2/CACNA2D1/CACNG4/CACNG5/CACNG8/CATSPER1/CDH2/DSC1/DTNB/EPPK1/ITGA11/ITGA6/ITGB6/PKP2
ko04923	Regulation of lipolysis in adipocytes	10/1218	80/12785	0.228733563548811	0.509292617412369	0.38192566424457	gene-AATK/gene-ADCY9/gene-ADRB2/gene-GNAI1/gene-INSR/gene-LMTK3/gene-PIK3CB/gene-PMP2/gene-PRKG2/gene-PTGS1	10	AATK/ADCY9/ADRB2/GNAI1/INSR/LMTK3/PIK3CB/PMP2/PRKG2/PTGS1
ko05418	Fluid shear stress and atherosclerosis	25/1218	224/12785	0.229680984323225	0.509292617412369	0.38192566424457	gene-ACTRT2/gene-ACVR2A/gene-BMP4/gene-CALML6/gene-CD93/gene-FRMPD3/gene-GSTA2/gene-HABP2/gene-IKBKG/gene-KDR/gene-KLF2/gene-MAPK8/gene-MELK/gene-NFE2L2/gene-NFE2L3/gene-PBK/gene-PDGFA/gene-PECAM1/gene-PIAS4/gene-PIK3CB/gene-SUMO2/gene-SUMO3/gene-TXNDC2/gene-VCAM1/gene-ZMIZ2	25	ACTRT2/ACVR2A/BMP4/CALML6/CD93/FRMPD3/GSTA2/HABP2/IKBKG/KDR/KLF2/MAPK8/MELK/NFE2L2/NFE2L3/PBK/PDGFA/PECAM1/PIAS4/PIK3CB/SUMO2/SUMO3/TXNDC2/VCAM1/ZMIZ2
ko00030	Pentose phosphate pathway	5/1218	35/12785	0.237053802475175	0.518853241078361	0.389095309787006	gene-FBP1/gene-FBP2/gene-IDNK/gene-PGM2/gene-PRPSAP1	5	FBP1/FBP2/IDNK/PGM2/PRPSAP1
ko04975	Fat digestion and absorption	7/1218	53/12785	0.237383835787485	0.518853241078361	0.389095309787006	gene-ABCA1/gene-AGPAT2/gene-APOB/gene-FABP2/gene-LOC400499/gene-MOGAT2/gene-PLPP1	7	ABCA1/AGPAT2/APOB/FABP2/LOC400499/MOGAT2/PLPP1
ko05131	Shigellosis	13/1218	110/12785	0.247080219620763	0.53621664683655	0.402116370864699	gene-ACTRT2/gene-ATG5/gene-BTRC/gene-CDC42BPA/gene-ELMO1/gene-IKBKG/gene-MAPK1/gene-MAPK3/gene-MAPK8/gene-NOD1/gene-RHOV/gene-WAS/gene-WASF2	13	ACTRT2/ATG5/BTRC/CDC42BPA/ELMO1/IKBKG/MAPK1/MAPK3/MAPK8/NOD1/RHOV/WAS/WASF2
ko05213	Endometrial cancer	10/1218	82/12785	0.252356078770916	0.543809578196482	0.407810416397774	gene-CCND1/gene-FOXO3/gene-MAP2K2/gene-MAPK1/gene-MAPK3/gene-NKIRAS1/gene-PIK3CB/gene-RAF1/gene-SOS1/gene-TNS3	10	CCND1/FOXO3/MAP2K2/MAPK1/MAPK3/NKIRAS1/PIK3CB/RAF1/SOS1/TNS3
ko00260	Glycine, serine and threonine metabolism	6/1218	45/12785	0.254720289493305	0.545065794300358	0.408752470441961	gene-BPGM/gene-MAOA/gene-MAOB/gene-PDPR/gene-SARDH/gene-SDSL	6	BPGM/MAOA/MAOB/PDPR/SARDH/SDSL
ko04144	Endocytosis	46/1218	438/12785	0.261912107227291	0.556312913039265	0.417186842251667	gene-ACAP2/gene-ADAP1/gene-ARAP3/gene-ARFGAP1/gene-ARFGAP3/gene-ARL14/gene-ARL4C/gene-ARL8B/gene-CAPZA2/gene-CLINT1/gene-CYTH3/gene-FGFR2/gene-FGFR3/gene-GRK7/gene-IGF1R/gene-IGF2R/gene-IQSEC1/gene-ITCH/gene-KATNAL1/gene-LDLR/gene-LDLRAP1/gene-MVB12B/gene-NEDD4/gene-PIP5K1B/gene-PTPN23/gene-RAB11FIP1/gene-RAB11FIP5/gene-RAB12/gene-RAB26/gene-RAB31/gene-RAB37/gene-RABEP1/gene-RBSN/gene-RHOV/gene-S…	46	ACAP2/ADAP1/ARAP3/ARFGAP1/ARFGAP3/ARL14/ARL4C/ARL8B/CAPZA2/CLINT1/CYTH3/FGFR2/FGFR3/GRK7/IGF1R/IGF2R/IQSEC1/ITCH/KATNAL1/LDLR/LDLRAP1/MVB12B/NEDD4/PIP5K1B/PTPN23/RAB11FIP1/RAB11FIP5/RAB12/RAB26/RAB31/RAB37/RABEP1/RBSN/RHOV/SH3D19/SNX10/SNX30/SNX6/SPG21/USP3/VPS37B/WAS/WIPF1/WIPF2/WWP1/ZFYVE16
ko04213	Longevity regulating pathway - multiple species	12/1218	102/12785	0.263612328074161	0.556312913039265	0.417186842251667	gene-AATK/gene-ADCY9/gene-ATG5/gene-FOXB1/gene-FOXO3/gene-IGF1R/gene-INSR/gene-LMTK3/gene-MELK/gene-NKIRAS1/gene-PIK3CB/gene-PRKAG2	12	AATK/ADCY9/ATG5/FOXB1/FOXO3/IGF1R/INSR/LMTK3/MELK/NKIRAS1/PIK3CB/PRKAG2
ko05016	Huntington disease	27/1218	249/12785	0.266481272111175	0.55666247331383	0.417448982395648	gene-BRWD3/gene-COX4I2/gene-COX6A1/gene-COX6C/gene-CREBBP/gene-DNAH1/gene-DNAH17/gene-DNAH7/gene-DNAL4/gene-EPB42/gene-GNAQ/gene-GRIN2B/gene-NDUFB6/gene-NDUFV2/gene-NRF1/gene-PHIP/gene-PLCB1/gene-PLCB4/gene-PPARGC1A/gene-SDHB/gene-SP1/gene-SP3/gene-SP4/gene-TBPL1/gene-TGM2/gene-TGM3/gene-VDAC2	27	BRWD3/COX4I2/COX6A1/COX6C/CREBBP/DNAH1/DNAH17/DNAH7/DNAL4/EPB42/GNAQ/GRIN2B/NDUFB6/NDUFV2/NRF1/PHIP/PLCB1/PLCB4/PPARGC1A/SDHB/SP1/SP3/SP4/TBPL1/TGM2/TGM3/VDAC2
ko04512	ECM-receptor interaction	18/1218	161/12785	0.271802086224127	0.55666247331383	0.417448982395648	gene-BMPER/gene-COL6A2/gene-COL9A1/gene-EGFL6/gene-GP1BA/gene-GP9/gene-ITGA11/gene-ITGA6/gene-ITGB6/gene-LAMA5/gene-LAMB2/gene-LAMC1/gene-LAMC2/gene-MDGA1/gene-RELN/gene-THBS1/gene-TMEFF2/gene-USH2A	18	BMPER/COL6A2/COL9A1/EGFL6/GP1BA/GP9/ITGA11/ITGA6/ITGB6/LAMA5/LAMB2/LAMC1/LAMC2/MDGA1/RELN/THBS1/TMEFF2/USH2A
ko00601	Glycosphingolipid biosynthesis - lacto and neolacto series	5/1218	37/12785	0.274305116870875	0.55666247331383	0.417448982395648	gene-B3GNT2/gene-FUT4/gene-ST3GAL6/gene-ST8SIA1/gene-ST8SIA2	5	B3GNT2/FUT4/ST3GAL6/ST8SIA1/ST8SIA2
ko00515	Mannose type O-glycan biosynthesis	4/1218	28/12785	0.27469291983787	0.55666247331383	0.417448982395648	gene-B3GAT1/gene-FAM3B/gene-FUT4/gene-POMGNT2	4	B3GAT1/FAM3B/FUT4/POMGNT2
ko00531	Glycosaminoglycan degradation	4/1218	28/12785	0.27469291983787	0.55666247331383	0.417448982395648	gene-ARSJ/gene-HEXB/gene-HPSE/gene-HPSE2	4	ARSJ/HEXB/HPSE/HPSE2
ko00534	Glycosaminoglycan biosynthesis - heparan sulfate / heparin	4/1218	28/12785	0.27469291983787	0.55666247331383	0.417448982395648	gene-GLCE/gene-HS6ST1/gene-HS6ST2/gene-XYLT2	4	GLCE/HS6ST1/HS6ST2/XYLT2
ko04913	Ovarian steroidogenesis	8/1218	65/12785	0.276571951484657	0.556783007594112	0.417539372739995	gene-AATK/gene-ADCY9/gene-IGF1R/gene-INSR/gene-LDLR/gene-LMTK3/gene-PLA2G4A/gene-PLA2G4D	8	AATK/ADCY9/IGF1R/INSR/LDLR/LMTK3/PLA2G4A/PLA2G4D
ko00520	Amino sugar and nucleotide sugar metabolism	7/1218	57/12785	0.298097246797034	0.596194493594068	0.447094597879281	gene-CHIT1/gene-CMAS/gene-CYB5R3/gene-GNPDA1/gene-HEXB/gene-NANS/gene-PGM2	7	CHIT1/CMAS/CYB5R3/GNPDA1/HEXB/NANS/PGM2
ko05167	Kaposi sarcoma-associated herpesvirus infection	33/1218	315/12785	0.307502799079133	0.611012055313082	0.458206494868427	gene-BECN2/gene-BRWD3/gene-CALML6/gene-CCND1/gene-CIB2/gene-CREBBP/gene-E2F1/gene-E2F7/gene-FGF2/gene-GPR139/gene-HIF1A/gene-IFNAR2/gene-IFNGR1/gene-IKBKG/gene-ITPR2/gene-KLRG2/gene-LYN/gene-MAP2K2/gene-MAPK1/gene-MAPK3/gene-MAPK8/gene-NFATC2/gene-NKIRAS1/gene-NPAS3/gene-PHIP/gene-PIK3CB/gene-PIK3CG/gene-PREX1/gene-RAF1/gene-RCAN1/gene-SYK/gene-TLR3/gene-TRAF3	33	BECN2/BRWD3/CALML6/CCND1/CIB2/CREBBP/E2F1/E2F7/FGF2/GPR139/HIF1A/IFNAR2/IFNGR1/IKBKG/ITPR2/KLRG2/LYN/MAP2K2/MAPK1/MAPK3/MAPK8/NFATC2/NKIRAS1/NPAS3/PHIP/PIK3CB/PIK3CG/PREX1/RAF1/RCAN1/SYK/TLR3/TRAF3
ko04920	Adipocytokine signaling pathway	13/1218	116/12785	0.310911420116482	0.613273492460757	0.459902378247145	gene-ACSL3/gene-ACSL6/gene-IKBKG/gene-MAPK8/gene-MELK/gene-OTOL1/gene-POMC/gene-PPARA/gene-PPARGC1A/gene-PRKAG2/gene-RXRA/gene-RXRG/gene-SLC2A3	13	ACSL3/ACSL6/IKBKG/MAPK8/MELK/OTOL1/POMC/PPARA/PPARGC1A/PRKAG2/RXRA/RXRG/SLC2A3
ko04215	Apoptosis - multiple species	5/1218	39/12785	0.312649231450582	0.613273492460757	0.459902378247145	gene-BECN2/gene-BIRC7/gene-MAPK8/gene-NGFR/gene-PMAIP1	5	BECN2/BIRC7/MAPK8/NGFR/PMAIP1
ko04110	Cell cycle	19/1218	178/12785	0.335511239190027	0.653926364281199	0.490388535993469	gene-ANAPC10/gene-BRWD3/gene-BUB1B/gene-CCND1/gene-CCNE1/gene-CDC14C/gene-CREBBP/gene-E2F1/gene-E2F7/gene-INTS8/gene-MCM6/gene-ORC5/gene-PHIP/gene-STAG1/gene-TFDP3/gene-WEE1/gene-YWHAG/gene-YWHAZ/gene-ZBTB7A	19	ANAPC10/BRWD3/BUB1B/CCND1/CCNE1/CDC14C/CREBBP/E2F1/E2F7/INTS8/MCM6/ORC5/PHIP/STAG1/TFDP3/WEE1/YWHAG/YWHAZ/ZBTB7A
ko04330	Notch signaling pathway	10/1218	89/12785	0.340403221285268	0.659261934894254	0.494389755097858	gene-BRD4/gene-BRWD3/gene-CREBBP/gene-DLL4/gene-DNER/gene-DVL3/gene-MAML3/gene-MAMLD1/gene-PHIP/gene-RBPJ	10	BRD4/BRWD3/CREBBP/DLL4/DNER/DVL3/MAML3/MAMLD1/PHIP/RBPJ
ko05132	Salmonella infection	14/1218	129/12785	0.34488137761443	0.663733972012676	0.497743398344559	gene-ACTRT2/gene-CDC42BPA/gene-DYNC1H1/gene-DYNC1I1/gene-FLNB/gene-IFNGR1/gene-MAPK1/gene-MAPK3/gene-MAPK8/gene-RHOV/gene-TLR4/gene-TLR5/gene-WAS/gene-WASF2	14	ACTRT2/CDC42BPA/DYNC1H1/DYNC1I1/FLNB/IFNGR1/MAPK1/MAPK3/MAPK8/RHOV/TLR4/TLR5/WAS/WASF2
ko00532	Glycosaminoglycan biosynthesis - chondroitin sulfate / dermatan sulfate	3/1218	23/12785	0.377366324237282	0.720379720169287	0.540222837966648	gene-CHST3/gene-UST/gene-XYLT2	3	CHST3/UST/XYLT2
ko02010	ABC transporters	8/1218	72/12785	0.379023316821096	0.720379720169287	0.540222837966648	gene-ABCA1/gene-ABCA12/gene-ABCA8/gene-ABCB11/gene-ABCB4/gene-ABCC2/gene-ABCC8/gene-ABCD3	8	ABCA1/ABCA12/ABCA8/ABCB11/ABCB4/ABCC2/ABCC8/ABCD3
ko00230	Purine metabolism	16/1218	153/12785	0.385924816148199	0.72896909716882	0.546664132035785	gene-ADCY9/gene-AK5/gene-ATIC/gene-FHIT/gene-GMPR/gene-GUCY1A2/gene-HPRT1/gene-NPR2/gene-NTPCR/gene-PAPSS1/gene-PDE1A/gene-PDE6A/gene-PDE7A/gene-PGM2/gene-PRPSAP1/gene-XDH	16	ADCY9/AK5/ATIC/FHIT/GMPR/GUCY1A2/HPRT1/NPR2/NTPCR/PAPSS1/PDE1A/PDE6A/PDE7A/PGM2/PRPSAP1/XDH
ko04727	GABAergic synapse	13/1218	123/12785	0.389845967368252	0.729659257212444	0.547181692715214	gene-ADCY9/gene-CACNA1B/gene-CATSPER1/gene-GABRA5/gene-GABRR2/gene-GLS/gene-GNAI1/gene-PRKCA/gene-PRKCB/gene-PRKCG/gene-SLC32A1/gene-SLC38A11/gene-SLC6A13	13	ADCY9/CACNA1B/CATSPER1/GABRA5/GABRR2/GLS/GNAI1/PRKCA/PRKCB/PRKCG/SLC32A1/SLC38A11/SLC6A13
ko04670	Leukocyte transendothelial migration	19/1218	184/12785	0.391059209747846	0.729659257212444	0.547181692715214	gene-ACTRT2/gene-CDC42BPA/gene-CLDN14/gene-CLDN16/gene-CLDN17/gene-CLDN24/gene-CYBB/gene-FRMPD3/gene-GNAI1/gene-ITGAM/gene-MYL10/gene-PECAM1/gene-PIK3CB/gene-PRKCA/gene-PRKCB/gene-PRKCG/gene-RASSF5/gene-RHOV/gene-VCAM1	19	ACTRT2/CDC42BPA/CLDN14/CLDN16/CLDN17/CLDN24/CYBB/FRMPD3/GNAI1/ITGAM/MYL10/PECAM1/PIK3CB/PRKCA/PRKCB/PRKCG/RASSF5/RHOV/VCAM1
ko04721	Synaptic vesicle cycle	13/1218	124/12785	0.401325365412741	0.744276132219993	0.558143091929682	gene-ATP6V0A1/gene-ATP6V0A4/gene-ATP6V1C1/gene-CACNA1B/gene-CPLX1/gene-SLC32A1/gene-SLC6A13/gene-STX2/gene-SYT1/gene-SYT12/gene-SYT13/gene-SYT14/gene-UNC13C	13	ATP6V0A1/ATP6V0A4/ATP6V1C1/CACNA1B/CPLX1/SLC32A1/SLC6A13/STX2/SYT1/SYT12/SYT13/SYT14/UNC13C
ko05144	Malaria	8/1218	74/12785	0.408946055277505	0.753840318764558	0.565315409324643	gene-HBZ/gene-HGF/gene-KLRF1/gene-PECAM1/gene-SVEP1/gene-THBS1/gene-TLR4/gene-VCAM1	8	HBZ/HGF/KLRF1/PECAM1/SVEP1/THBS1/TLR4/VCAM1
ko04926	Relaxin signaling pathway	18/1218	176/12785	0.41210684167786	0.755117925469612	0.566273504480136	gene-ADCY9/gene-ATF7-NPFF/gene-COL3A1/gene-GNAI1/gene-MAP2K2/gene-MAPK1/gene-MAPK3/gene-MAPK8/gene-NKIRAS1/gene-PIK3CB/gene-PLCB1/gene-PLCB4/gene-PRKCA/gene-RAF1/gene-RXFP2/gene-SHC3/gene-SOS1/gene-VEGFC	18	ADCY9/ATF7-NPFF/COL3A1/GNAI1/MAP2K2/MAPK1/MAPK3/MAPK8/NKIRAS1/PIK3CB/PLCB1/PLCB4/PRKCA/RAF1/RXFP2/SHC3/SOS1/VEGFC
ko01040	Biosynthesis of unsaturated fatty acids	4/1218	35/12785	0.430928027081051	0.7819437139093	0.586390538810552	gene-ACOXL/gene-ELOVL6/gene-HSD17B4/gene-SCD5	4	ACOXL/ELOVL6/HSD17B4/SCD5
ko03015	mRNA surveillance pathway	14/1218	137/12785	0.432811441755526	0.7819437139093	0.586390538810552	gene-CPSF4L/gene-CPSF6/gene-MSI1/gene-PABPC4/gene-PABPC4L/gene-PPP1CC/gene-PPP2R2A/gene-PPP2R2B/gene-PPP2R3A/gene-RBFOX3/gene-RLIM/gene-SAP18/gene-SMG1/gene-TRNAU1AP	14	CPSF4L/CPSF6/MSI1/PABPC4/PABPC4L/PPP1CC/PPP2R2A/PPP2R2B/PPP2R3A/RBFOX3/RLIM/SAP18/SMG1/TRNAU1AP
ko04668	TNF signaling pathway	17/1218	168/12785	0.434413174394056	0.7819437139093	0.586390538810552	gene-ATF7-NPFF/gene-BCL3/gene-CCL20/gene-IKBKG/gene-IRF1/gene-ITCH/gene-MAPK1/gene-MAPK3/gene-MAPK8/gene-PBK/gene-PIK3CB/gene-TAB2/gene-TAB3/gene-TRAF3/gene-VCAM1/gene-VEGFC/gene-ZRANB1	17	ATF7-NPFF/BCL3/CCL20/IKBKG/IRF1/ITCH/MAPK1/MAPK3/MAPK8/PBK/PIK3CB/TAB2/TAB3/TRAF3/VCAM1/VEGFC/ZRANB1
ko05032	Morphine addiction	11/1218	107/12785	0.442367337168267	0.786076651050796	0.589489886236923	gene-ADCY9/gene-CACNA1B/gene-GABRA5/gene-GABRR2/gene-GNAI1/gene-PDE1A/gene-PDE7A/gene-PRKCA/gene-PRKCB/gene-PRKCG/gene-SLC32A1	11	ADCY9/CACNA1B/GABRA5/GABRR2/GNAI1/PDE1A/PDE7A/PRKCA/PRKCB/PRKCG/SLC32A1
ko05130	Pathogenic Escherichia coli infection	11/1218	107/12785	0.442367337168267	0.786076651050796	0.589489886236923	gene-ACTRT2/gene-CDC42BPA/gene-EPS8L3/gene-PRKCA/gene-RHOV/gene-TLR4/gene-TLR5/gene-TUBA3E/gene-TUBB4B/gene-WAS/gene-YWHAZ	11	ACTRT2/CDC42BPA/EPS8L3/PRKCA/RHOV/TLR4/TLR5/TUBA3E/TUBB4B/WAS/YWHAZ
ko05410	Hypertrophic cardiomyopathy (HCM)	17/1218	169/12785	0.444415884417607	0.786076651050796	0.589489886236923	gene-ACTRT2/gene-ATP2A2/gene-ATP2C2/gene-CACNA2D1/gene-CACNG4/gene-CACNG5/gene-CACNG8/gene-CATSPER1/gene-DTNB/gene-ITGA11/gene-ITGA6/gene-ITGB6/gene-MELK/gene-MYBPC1/gene-MYOM2/gene-MYOM3/gene-PRKAG2	17	ACTRT2/ATP2A2/ATP2C2/CACNA2D1/CACNG4/CACNG5/CACNG8/CATSPER1/DTNB/ITGA11/ITGA6/ITGB6/MELK/MYBPC1/MYOM2/MYOM3/PRKAG2
ko05210	Colorectal cancer	12/1218	118/12785	0.451014614679747	0.789172681192294	0.591811642586585	gene-APPL2/gene-CCND1/gene-MAP2K2/gene-MAPK1/gene-MAPK3/gene-MAPK8/gene-NKIRAS1/gene-PIK3CB/gene-PMAIP1/gene-RAF1/gene-SOS1/gene-TGFA	12	APPL2/CCND1/MAP2K2/MAPK1/MAPK3/MAPK8/NKIRAS1/PIK3CB/PMAIP1/RAF1/SOS1/TGFA
ko00830	Retinol metabolism	11/1218	108/12785	0.454912534285354	0.789172681192294	0.591811642586585	gene-ADH7/gene-CCDC188/gene-CYP27C1/gene-CYP2A6/gene-CYP2C18/gene-DHRS2/gene-DHRS7/gene-LRAT/gene-SDR16C5/gene-UGT2A1/gene-UGT2B28	11	ADH7/CCDC188/CYP27C1/CYP2A6/CYP2C18/DHRS2/DHRS7/LRAT/SDR16C5/UGT2A1/UGT2B28
ko04620	Toll-like receptor signaling pathway	14/1218	139/12785	0.454932900144121	0.789172681192294	0.591811642586585	gene-IFNAR2/gene-IKBKG/gene-IRF6/gene-MAP2K2/gene-MAPK1/gene-MAPK3/gene-MAPK8/gene-PBK/gene-PIK3CB/gene-TAB2/gene-TLR3/gene-TLR4/gene-TLR5/gene-TRAF3	14	IFNAR2/IKBKG/IRF6/MAP2K2/MAPK1/MAPK3/MAPK8/PBK/PIK3CB/TAB2/TLR3/TLR4/TLR5/TRAF3
ko00340	Histidine metabolism	3/1218	26/12785	0.456482237160249	0.789172681192294	0.591811642586585	gene-CNDP1/gene-MAOA/gene-MAOB	3	CNDP1/MAOA/MAOB
ko00982	Drug metabolism - cytochrome P450	9/1218	89/12785	0.477449832616391	0.820784543711324	0.615517820877429	gene-ADH7/gene-CCDC188/gene-CYP2A6/gene-CYP2C19/gene-GSTA2/gene-MAOA/gene-MAOB/gene-UGT2A1/gene-UGT2B28	9	ADH7/CCDC188/CYP2A6/CYP2C19/GSTA2/MAOA/MAOB/UGT2A1/UGT2B28
ko04964	Proximal tubule bicarbonate reclamation	4/1218	38/12785	0.495806348476134	0.847579567786017	0.635611784579813	gene-AQP1/gene-ATP1B4/gene-GLS/gene-SLC4A4	4	AQP1/ATP1B4/GLS/SLC4A4
ko04146	Peroxisome	11/1218	112/12785	0.504616365862305	0.857847821965919	0.643312092151945	gene-ABCD3/gene-ACOXL/gene-ACSL3/gene-ACSL6/gene-DECR1/gene-DHRS2/gene-HAO1/gene-HSD17B4/gene-NUDT7/gene-PEX5L/gene-XDH	11	ABCD3/ACOXL/ACSL3/ACSL6/DECR1/DHRS2/HAO1/HSD17B4/NUDT7/PEX5L/XDH
ko03013	RNA transport	23/1218	239/12785	0.512291417585685	0.862103610842417	0.646503567814403	gene-EEF1A1/gene-EIF2S3B/gene-EIF3D/gene-EIF3E/gene-EIF3G/gene-EIF4G3/gene-EIF4H/gene-ELAC2/gene-GEMIN8/gene-NUP210/gene-NUP35/gene-NUP85/gene-PABPC4/gene-PABPC4L/gene-RBFOX3/gene-RLIM/gene-SAP18/gene-SUMO2/gene-SUMO3/gene-TACC1/gene-THOC2/gene-TRNAU1AP/gene-XPO1	23	EEF1A1/EIF2S3B/EIF3D/EIF3E/EIF3G/EIF4G3/EIF4H/ELAC2/GEMIN8/NUP210/NUP35/NUP85/PABPC4/PABPC4L/RBFOX3/RLIM/SAP18/SUMO2/SUMO3/TACC1/THOC2/TRNAU1AP/XPO1
ko04136	Autophagy - other	4/1218	39/12785	0.516738590421911	0.862103610842417	0.646503567814403	gene-ATG4C/gene-ATG5/gene-BECN2/gene-WDR1	4	ATG4C/ATG5/BECN2/WDR1
ko00600	Sphingolipid metabolism	7/1218	71/12785	0.520761502804193	0.862103610842417	0.646503567814403	gene-ACER2/gene-CERS4/gene-DEGS2/gene-PLPP1/gene-SGMS2/gene-SPHK1/gene-UGCG	7	ACER2/CERS4/DEGS2/PLPP1/SGMS2/SPHK1/UGCG
ko03050	Proteasome	7/1218	71/12785	0.520761502804193	0.862103610842417	0.646503567814403	gene-COPS3/gene-PSMB4/gene-PSMC3/gene-PSMC6/gene-PSMD7/gene-PSMF1/gene-SEM1	7	COPS3/PSMB4/PSMC3/PSMC6/PSMD7/PSMF1/SEM1
ko00533	Glycosaminoglycan biosynthesis - keratan sulfate	2/1218	18/12785	0.52253901532593	0.862103610842417	0.646503567814403	gene-B3GNT2/gene-ST3GAL1	2	B3GNT2/ST3GAL1
ko04061	Viral protein interaction with cytokine and cytokine receptor	13/1218	135/12785	0.52684109551481	0.862103610842417	0.646503567814403	gene-CCL1/gene-CCL17/gene-CCL20/gene-CCL22/gene-CCL26/gene-CCR2/gene-CCR7/gene-CXCR3/gene-GPR139/gene-IL10RA/gene-IL2/gene-XCL1/gene-XCR1	13	CCL1/CCL17/CCL20/CCL22/CCL26/CCR2/CCR7/CXCR3/GPR139/IL10RA/IL2/XCL1/XCR1
ko05100	Bacterial invasion of epithelial cells	13/1218	135/12785	0.52684109551481	0.862103610842417	0.646503567814403	gene-ACTRT2/gene-ARHGAP10/gene-ARHGAP42/gene-ARHGEF16/gene-CHN1/gene-ELMO1/gene-FRMPD3/gene-OPHN1/gene-PIK3CB/gene-RHOV/gene-SHC3/gene-WAS/gene-WASF2	13	ACTRT2/ARHGAP10/ARHGAP42/ARHGEF16/CHN1/ELMO1/FRMPD3/OPHN1/PIK3CB/RHOV/SHC3/WAS/WASF2
ko03060	Protein export	3/1218	29/12785	0.531032389795408	0.863283359121554	0.647388277566215	gene-IMMP2L/gene-SEC11A/gene-SRP9	3	IMMP2L/SEC11A/SRP9
ko04662	B cell receptor signaling pathway	17/1218	178/12785	0.533456863781	0.863283359121554	0.647388277566215	gene-BCL10/gene-CD72/gene-CIB2/gene-IKBKG/gene-LYN/gene-MAP2K2/gene-MAPK1/gene-MAPK3/gene-NFATC2/gene-NKIRAS1/gene-PIK3CB/gene-PRKCB/gene-PTPN12/gene-RAF1/gene-SOS1/gene-SUSD1/gene-SYK	17	BCL10/CD72/CIB2/IKBKG/LYN/MAP2K2/MAPK1/MAPK3/NFATC2/NKIRAS1/PIK3CB/PRKCB/PTPN12/RAF1/SOS1/SUSD1/SYK
ko04973	Carbohydrate digestion and absorption	7/1218	72/12785	0.536025615140834	0.863283359121554	0.647388277566215	gene-ATP1B4/gene-GNAT3/gene-PIK3CB/gene-PRKCB/gene-RUSF1/gene-SLC2A12/gene-SLC2A5	7	ATP1B4/GNAT3/PIK3CB/PRKCB/RUSF1/SLC2A12/SLC2A5
ko04932	Non-alcoholic fatty liver disease (NAFLD)	20/1218	211/12785	0.544433862783537	0.872234356082525	0.654100755507363	gene-AATK/gene-COX4I2/gene-COX6A1/gene-COX6C/gene-FASLG/gene-INSR/gene-ITCH/gene-LMTK3/gene-MAP3K10/gene-MAPK8/gene-MELK/gene-NDUFB6/gene-NDUFV2/gene-OTOL1/gene-PIK3CB/gene-PPARA/gene-PRKAG2/gene-RHOV/gene-RXRA/gene-SDHB	20	AATK/COX4I2/COX6A1/COX6C/FASLG/INSR/ITCH/LMTK3/MAP3K10/MAPK8/MELK/NDUFB6/NDUFV2/OTOL1/PIK3CB/PPARA/PRKAG2/RHOV/RXRA/SDHB
ko00061	Fatty acid biosynthesis	3/1218	30/12785	0.55457933468174	0.883860814649022	0.662819599564798	gene-ACSL3/gene-ACSL6/gene-CBR4	3	ACSL3/ACSL6/CBR4
ko00071	Fatty acid degradation	5/1218	52/12785	0.56020908686485	0.888141255239597	0.666029561892783	gene-ACADL/gene-ACOXL/gene-ACSL3/gene-ACSL6/gene-ADH7	5	ACADL/ACOXL/ACSL3/ACSL6/ADH7
ko04914	Progesterone-mediated oocyte maturation	14/1218	149/12785	0.563069946132293	0.888141255239597	0.666029561892783	gene-ADCY9/gene-ANAPC10/gene-GNAI1/gene-IGF1R/gene-MAPK1/gene-MAPK3/gene-MAPK8/gene-MOS/gene-NKIRAS1/gene-PIK3CB/gene-RAF1/gene-RPS6KA3/gene-RPS6KA6/gene-SPDYC	14	ADCY9/ANAPC10/GNAI1/IGF1R/MAPK1/MAPK3/MAPK8/MOS/NKIRAS1/PIK3CB/RAF1/RPS6KA3/RPS6KA6/SPDYC
ko04340	Hedgehog signaling pathway	8/1218	85/12785	0.568714503815489	0.892444298295074	0.669256474125649	gene-ABTB2/gene-AEBP2/gene-BTRC/gene-CCND1/gene-DISP3/gene-GLIS1/gene-GPR101/gene-SHH	8	ABTB2/AEBP2/BTRC/CCND1/DISP3/GLIS1/GPR101/SHH
ko05204	Chemical carcinogenesis	10/1218	107/12785	0.574029596315971	0.895484960942134	0.671536709616049	gene-ADH7/gene-CCDC188/gene-CYP2A13/gene-CYP2A6/gene-CYP2C18/gene-CYP2C19/gene-GSTA2/gene-SULT1C4/gene-UGT2A1/gene-UGT2B28	10	ADH7/CCDC188/CYP2A13/CYP2A6/CYP2C18/CYP2C19/GSTA2/SULT1C4/UGT2A1/UGT2B28
ko00350	Tyrosine metabolism	5/1218	53/12785	0.57763176305429	0.895484960942134	0.671536709616049	gene-ADH7/gene-FAH/gene-MAOA/gene-MAOB/gene-TH	5	ADH7/FAH/MAOA/MAOB/TH
ko00450	Selenocompound metabolism	2/1218	20/12785	0.580816517697842	0.895484960942134	0.671536709616049	gene-MTR/gene-PAPSS1	2	MTR/PAPSS1
ko01212	Fatty acid metabolism	8/1218	86/12785	0.582357866756486	0.895484960942134	0.671536709616049	gene-ACADL/gene-ACOXL/gene-ACSL3/gene-ACSL6/gene-CBR4/gene-ELOVL6/gene-HSD17B4/gene-SCD5	8	ACADL/ACOXL/ACSL3/ACSL6/CBR4/ELOVL6/HSD17B4/SCD5
ko04974	Protein digestion and absorption	15/1218	162/12785	0.58608565133795	0.896711046547063	0.672456168377227	gene-ATP1B4/gene-COL3A1/gene-COL5A2/gene-COL6A2/gene-COL9A1/gene-CPA3/gene-CPA6/gene-CPB1/gene-CPB2/gene-CTRC/gene-ECE1/gene-MATN4/gene-SLC15A3/gene-SLC7A13/gene-TSPEAR	15	ATP1B4/COL3A1/COL5A2/COL6A2/COL9A1/CPA3/CPA6/CPB1/CPB2/CTRC/ECE1/MATN4/SLC15A3/SLC7A13/TSPEAR
ko00510	N-Glycan biosynthesis	5/1218	54/12785	0.594681308426687	0.905335723276449	0.678923934208001	gene-ALG10/gene-MAN1C1/gene-MGAT5/gene-OTUD4/gene-SRD5A3	5	ALG10/MAN1C1/MGAT5/OTUD4/SRD5A3
ko05020	Prion diseases	6/1218	66/12785	0.609725898885623	0.921527881976856	0.691066660718798	gene-C7/gene-DNAAF4/gene-LAMC1/gene-MAP2K2/gene-MAPK1/gene-MAPK3	6	C7/DNAAF4/LAMC1/MAP2K2/MAPK1/MAPK3
ko00860	Porphyrin and chlorophyll metabolism	5/1218	55/12785	0.611340392291836	0.921527881976856	0.691066660718798	gene-CCDC188/gene-CDRT1/gene-HEPHL1/gene-UGT2A1/gene-UGT2B28	5	CCDC188/CDRT1/HEPHL1/UGT2A1/UGT2B28
ko00020	Citrate cycle (TCA cycle)	3/1218	33/12785	0.62078410664108	0.930948165423823	0.698131063166128	gene-OGDH/gene-PDHA1/gene-SDHB	3	OGDH/PDHA1/SDHB
ko05152	Tuberculosis	31/1218	339/12785	0.62367442454864	0.930948165423823	0.698131063166128	gene-ATP6V0A1/gene-ATP6V0A4/gene-BCL10/gene-BRWD3/gene-CALML6/gene-CAMK2B/gene-CAMK2D/gene-CAMK2G/gene-CD74/gene-CIB2/gene-CREBBP/gene-HSPA9/gene-IFNGR1/gene-IL10RA/gene-ITGAM/gene-KSR1/gene-LAMP2/gene-MAPK1/gene-MAPK3/gene-MAPK8/gene-PHIP/gene-PLA2R1/gene-RAF1/gene-RFX5/gene-RFXAP/gene-SPHK1/gene-SPOCK3/gene-SVEP1/gene-SYK/gene-TLR4/gene-VDR	31	ATP6V0A1/ATP6V0A4/BCL10/BRWD3/CALML6/CAMK2B/CAMK2D/CAMK2G/CD74/CIB2/CREBBP/HSPA9/IFNGR1/IL10RA/ITGAM/KSR1/LAMP2/MAPK1/MAPK3/MAPK8/PHIP/PLA2R1/RAF1/RFX5/RFXAP/SPHK1/SPOCK3/SVEP1/SYK/TLR4/VDR
ko05034	Alcoholism	21/1218	232/12785	0.63139094181115	0.935124890563789	0.701263247825614	gene-ADORA2B/gene-ATF7-NPFF/gene-CALML6/gene-CAMK4/gene-DDR2/gene-GNAI1/gene-GRIN2A/gene-GRIN2B/gene-HDAC9/gene-MAOA/gene-MAOB/gene-MAPK1/gene-MAPK3/gene-NKIRAS1/gene-PPP1CC/gene-PPP1R1B/gene-RAF1/gene-SHC3/gene-SLC29A2/gene-SOS1/gene-TH	21	ADORA2B/ATF7-NPFF/CALML6/CAMK4/DDR2/GNAI1/GRIN2A/GRIN2B/HDAC9/MAOA/MAOB/MAPK1/MAPK3/NKIRAS1/PPP1CC/PPP1R1B/RAF1/SHC3/SLC29A2/SOS1/TH
ko01523	Antifolate resistance	4/1218	45/12785	0.632584484793152	0.935124890563789	0.701263247825614	gene-ABCC2/gene-ALOX12/gene-ATIC/gene-IKBKG	4	ABCC2/ALOX12/ATIC/IKBKG
ko00380	Tryptophan metabolism	5/1218	57/12785	0.643430222273307	0.946584846229	0.709857229026219	gene-ALDH8A1/gene-GSG1/gene-MAOA/gene-MAOB/gene-TMEM212	5	ALDH8A1/GSG1/MAOA/MAOB/TMEM212
ko00010	Glycolysis / Gluconeogenesis	7/1218	80/12785	0.649802861379738	0.946837576742282	0.710046755176531	gene-ADH7/gene-AKR1A1/gene-BPGM/gene-FBP1/gene-FBP2/gene-PDHA1/gene-PGM2	7	ADH7/AKR1A1/BPGM/FBP1/FBP2/PDHA1/PGM2
ko00040	Pentose and glucuronate interconversions	4/1218	46/12785	0.650054820666564	0.946837576742282	0.710046755176531	gene-AKR1A1/gene-CCDC188/gene-UGT2A1/gene-UGT2B28	4	AKR1A1/CCDC188/UGT2A1/UGT2B28
ko05414	Dilated cardiomyopathy (DCM)	16/1218	180/12785	0.652884734289613	0.946837576742282	0.710046755176531	gene-ACTRT2/gene-ADCY9/gene-ATP2A2/gene-ATP2C2/gene-CACNA2D1/gene-CACNG4/gene-CACNG5/gene-CACNG8/gene-CATSPER1/gene-DTNB/gene-ITGA11/gene-ITGA6/gene-ITGB6/gene-MYBPC1/gene-MYOM2/gene-MYOM3	16	ACTRT2/ADCY9/ATP2A2/ATP2C2/CACNA2D1/CACNG4/CACNG5/CACNG8/CATSPER1/DTNB/ITGA11/ITGA6/ITGB6/MYBPC1/MYOM2/MYOM3
ko05120	Epithelial cell signaling in Helicobacter pylori infection	8/1218	92/12785	0.659552531814647	0.949640141982095	0.712148438087708	gene-ATP6V0A1/gene-ATP6V0A4/gene-ATP6V1C1/gene-IKBKG/gene-LYN/gene-MAPK8/gene-NOD1/gene-RHOV	8	ATP6V0A1/ATP6V0A4/ATP6V1C1/IKBKG/LYN/MAPK8/NOD1/RHOV
ko00592	alpha-Linolenic acid metabolism	3/1218	35/12785	0.661024020399302	0.949640141982095	0.712148438087708	gene-ACOXL/gene-PLA2G4A/gene-PLA2G4D	3	ACOXL/PLA2G4A/PLA2G4D
ko00072	Synthesis and degradation of ketone bodies	1/1218	11/12785	0.667705471023398	0.954756421182989	0.715985207491887	gene-HMGCS2	1	HMGCS2
ko00053	Ascorbate and aldarate metabolism	3/1218	36/12785	0.679948493004834	0.967740645858043	0.725722259363789	gene-CCDC188/gene-UGT2A1/gene-UGT2B28	3	CCDC188/UGT2A1/UGT2B28
ko00980	Metabolism of xenobiotics by cytochrome P450	8/1218	94/12785	0.683315280905298	0.968029981282505	0.725939236049488	gene-ADH7/gene-AKR1C1/gene-CCDC188/gene-CYP2A13/gene-CYP2A6/gene-GSTA2/gene-UGT2A1/gene-UGT2B28	8	ADH7/AKR1C1/CCDC188/CYP2A13/CYP2A6/GSTA2/UGT2A1/UGT2B28
ko05162	Measles	17/1218	195/12785	0.686584468015021	0.968179019412886	0.726051001830097	gene-ADAR/gene-CCND1/gene-CCNE1/gene-CD28/gene-CSNK2A1/gene-FASLG/gene-IFNAR2/gene-IKBKG/gene-IL2/gene-INTS8/gene-MAPK8/gene-PBK/gene-PIK3CB/gene-TAB2/gene-TLR4/gene-TRAF3/gene-ZRANB1	17	ADAR/CCND1/CCNE1/CD28/CSNK2A1/FASLG/IFNAR2/IKBKG/IL2/INTS8/MAPK8/PBK/PIK3CB/TAB2/TLR4/TRAF3/ZRANB1
ko04130	SNARE interactions in vesicular transport	3/1218	37/12785	0.698076547369329	0.972587917035118	0.729357295884609	gene-BET1/gene-STX2/gene-TSNARE1	3	BET1/STX2/TSNARE1
ko00250	Alanine, aspartate and glutamate metabolism	4/1218	49/12785	0.699070430851221	0.972587917035118	0.729357295884609	gene-FOLH1B/gene-GLS/gene-RIMKLA/gene-TASP1	4	FOLH1B/GLS/RIMKLA/TASP1
ko05170	Human immunodeficiency virus 1 infection	32/1218	362/12785	0.700515499098276	0.972587917035118	0.729357295884609	gene-AP1G1/gene-AP1S2/gene-APOBEC2/gene-BTRC/gene-CALML6/gene-CIB2/gene-FASLG/gene-FRMPD3/gene-GNA11/gene-GNAI1/gene-GNAQ/gene-IKBKG/gene-ITPR2/gene-MAP2K2/gene-MAPK1/gene-MAPK3/gene-MAPK8/gene-NFATC2/gene-NKIRAS1/gene-PAK3/gene-PAK5/gene-PBK/gene-PIK3CB/gene-PRKCA/gene-PRKCB/gene-PRKCG/gene-RAF1/gene-SAMHD1/gene-TAB2/gene-TESK1/gene-TLR4/gene-WEE1	32	AP1G1/AP1S2/APOBEC2/BTRC/CALML6/CIB2/FASLG/FRMPD3/GNA11/GNAI1/GNAQ/IKBKG/ITPR2/MAP2K2/MAPK1/MAPK3/MAPK8/NFATC2/NKIRAS1/PAK3/PAK5/PBK/PIK3CB/PRKCA/PRKCB/PRKCG/RAF1/SAMHD1/TAB2/TESK1/TLR4/WEE1
ko03022	Basal transcription factors	5/1218	61/12785	0.702424606747585	0.972587917035118	0.729357295884609	gene-GTF2E2/gene-GTF2I/gene-GTF2IRD1/gene-TAF1L/gene-TBPL1	5	GTF2E2/GTF2I/GTF2IRD1/TAF1L/TBPL1
ko00591	Linoleic acid metabolism	3/1218	38/12785	0.715413992988746	0.981689156298458	0.736182442631799	gene-CYP2C19/gene-PLA2G4A/gene-PLA2G4D	3	CYP2C19/PLA2G4A/PLA2G4D
ko04966	Collecting duct acid secretion	3/1218	38/12785	0.715413992988746	0.981689156298458	0.736182442631799	gene-ATP6V0A1/gene-ATP6V0A4/gene-ATP6V1C1	3	ATP6V0A1/ATP6V0A4/ATP6V1C1
ko00410	beta-Alanine metabolism	3/1218	39/12785	0.731970276535982	0.999923681339332	0.749856768255846	gene-ACOXL/gene-CNDP1/gene-GADL1	3	ACOXL/CNDP1/GADL1
ko05133	Pertussis	10/1218	122/12785	0.736873235691766	0.99999999999994	0.74991400068795	gene-C1S/gene-CALML6/gene-GNAI1/gene-IRF1/gene-ITGAM/gene-MAPK1/gene-MAPK3/gene-MAPK8/gene-NOD1/gene-TLR4	10	C1S/CALML6/GNAI1/IRF1/ITGAM/MAPK1/MAPK3/MAPK8/NOD1/TLR4
ko04142	Lysosome	16/1218	191/12785	0.742551914891008	0.99999999999994	0.74991400068795	gene-AP1G1/gene-AP1S2/gene-AP4E1/gene-ARPIN-AP3S2/gene-ARSJ/gene-ATP6V0A1/gene-ATP6V0A4/gene-HEXB/gene-IGF2R/gene-LAMP2/gene-LAPTM4B/gene-PSAP/gene-PTCHD3/gene-SORCS2/gene-TINAGL1/gene-TSPAN13	16	AP1G1/AP1S2/AP4E1/ARPIN-AP3S2/ARSJ/ATP6V0A1/ATP6V0A4/HEXB/IGF2R/LAMP2/LAPTM4B/PSAP/PTCHD3/SORCS2/TINAGL1/TSPAN13
ko01200	Carbon metabolism	11/1218	135/12785	0.750266106904238	0.99999999999994	0.74991400068795	gene-ACOXL/gene-FBP1/gene-FBP2/gene-HAO1/gene-IDNK/gene-ME2/gene-OGDH/gene-PDHA1/gene-PRPSAP1/gene-SDHB/gene-SDSL	11	ACOXL/FBP1/FBP2/HAO1/IDNK/ME2/OGDH/PDHA1/PRPSAP1/SDHB/SDSL
ko00565	Ether lipid metabolism	5/1218	65/12785	0.75427527514926	0.99999999999994	0.74991400068795	gene-CEPT1/gene-ENPP6/gene-PLA2G4A/gene-PLA2G4D/gene-PLPP1	5	CEPT1/ENPP6/PLA2G4A/PLA2G4D/PLPP1
ko00983	Drug metabolism - other enzymes	8/1218	102/12785	0.767567534893994	0.99999999999994	0.74991400068795	gene-CCDC188/gene-CYP2A6/gene-GSTA2/gene-HPRT1/gene-UGT2A1/gene-UGT2B28/gene-UPP1/gene-XDH	8	CCDC188/CYP2A6/GSTA2/HPRT1/UGT2A1/UGT2B28/UPP1/XDH
ko04210	Apoptosis	18/1218	218/12785	0.772684070605415	0.99999999999994	0.74991400068795	gene-ACTRT2/gene-FASLG/gene-IKBKG/gene-ITPR2/gene-MAP2K2/gene-MAPK1/gene-MAPK3/gene-MAPK8/gene-NKIRAS1/gene-PARP1/gene-PIK3CB/gene-PMAIP1/gene-PRF1/gene-RADIL/gene-RAF1/gene-STAC/gene-TINAGL1/gene-TUBA3E	18	ACTRT2/FASLG/IKBKG/ITPR2/MAP2K2/MAPK1/MAPK3/MAPK8/NKIRAS1/PARP1/PIK3CB/PMAIP1/PRF1/RADIL/RAF1/STAC/TINAGL1/TUBA3E
ko04514	Cell adhesion molecules (CAMs)	28/1218	331/12785	0.774909881457376	0.99999999999994	0.74991400068795	gene-ALCAM/gene-CD226/gene-CD28/gene-CDH2/gene-CDH3/gene-CLDN14/gene-CLDN16/gene-CLDN17/gene-CLDN24/gene-CNTN1/gene-CNTN4/gene-CNTN6/gene-ICOS/gene-IGDCC4/gene-ITGA6/gene-ITGAM/gene-NEO1/gene-OPCML/gene-PECAM1/gene-PRR29/gene-PRTG/gene-PTPRF/gene-PTPRS/gene-PTPRT/gene-SDC3/gene-VCAM1/gene-VCAN/gene-VTCN1	28	ALCAM/CD226/CD28/CDH2/CDH3/CLDN14/CLDN16/CLDN17/CLDN24/CNTN1/CNTN4/CNTN6/ICOS/IGDCC4/ITGA6/ITGAM/NEO1/OPCML/PECAM1/PRR29/PRTG/PTPRF/PTPRS/PTPRT/SDC3/VCAM1/VCAN/VTCN1
ko03018	RNA degradation	11/1218	138/12785	0.775193808423765	0.99999999999994	0.74991400068795	gene-CNOT4/gene-HSPA9/gene-PABPC4/gene-PABPC4L/gene-PNPT1/gene-RBFOX3/gene-RLIM/gene-TOB2/gene-TRNAU1AP/gene-WDR61/gene-XRN2	11	CNOT4/HSPA9/PABPC4/PABPC4L/PNPT1/RBFOX3/RLIM/TOB2/TRNAU1AP/WDR61/XRN2
ko05145	Toxoplasmosis	20/1218	242/12785	0.780810928993254	0.99999999999994	0.74991400068795	gene-BIRC7/gene-GNAI1/gene-IFNGR1/gene-IKBKG/gene-IL10RA/gene-IRGC/gene-ITGA6/gene-LAMA5/gene-LAMB2/gene-LAMC1/gene-LAMC2/gene-LDLR/gene-MAPK1/gene-MAPK3/gene-MAPK8/gene-PBK/gene-PIK3CG/gene-TAB2/gene-TLR4/gene-USH2A	20	BIRC7/GNAI1/IFNGR1/IKBKG/IL10RA/IRGC/ITGA6/LAMA5/LAMB2/LAMC1/LAMC2/LDLR/MAPK1/MAPK3/MAPK8/PBK/PIK3CG/TAB2/TLR4/USH2A
ko04622	RIG-I-like receptor signaling pathway	8/1218	104/12785	0.785880888221557	0.99999999999994	0.74991400068795	gene-ATG5/gene-IKBKG/gene-MAPK8/gene-OTUD1/gene-PBK/gene-TBKBP1/gene-TRAF3/gene-TRIM29	8	ATG5/IKBKG/MAPK8/OTUD1/PBK/TBKBP1/TRAF3/TRIM29
ko05163	Human cytomegalovirus infection	34/1218	401/12785	0.78970917538591	0.99999999999994	0.74991400068795	gene-ADCY9/gene-ATF7-NPFF/gene-CALML6/gene-CCND1/gene-CDC42BPA/gene-CIB2/gene-E2F1/gene-E2F7/gene-FASLG/gene-FRMPD3/gene-GNA11/gene-GNA12/gene-GNAI1/gene-GNAQ/gene-GPR139/gene-IKBKG/gene-IL10RA/gene-ITPR2/gene-MAP2K2/gene-MAPK1/gene-MAPK3/gene-NFATC2/gene-NKIRAS1/gene-PIK3CB/gene-PLCB1/gene-PLCB4/gene-PRKCA/gene-PRKCB/gene-PRKCG/gene-RAF1/gene-SOS1/gene-SP1/gene-SP3/gene-SP4	34	ADCY9/ATF7-NPFF/CALML6/CCND1/CDC42BPA/CIB2/E2F1/E2F7/FASLG/FRMPD3/GNA11/GNA12/GNAI1/GNAQ/GPR139/IKBKG/IL10RA/ITPR2/MAP2K2/MAPK1/MAPK3/NFATC2/NKIRAS1/PIK3CB/PLCB1/PLCB4/PRKCA/PRKCB/PRKCG/RAF1/SOS1/SP1/SP3/SP4
ko03410	Base excision repair	3/1218	43/12785	0.790672727517315	0.99999999999994	0.74991400068795	gene-MECP2/gene-NEIL3/gene-PARP1	3	MECP2/NEIL3/PARP1
ko00100	Steroid biosynthesis	2/1218	30/12785	0.79400462602479	0.99999999999994	0.74991400068795	gene-SC5D/gene-SOAT1	2	SC5D/SOAT1
ko00360	Phenylalanine metabolism	2/1218	30/12785	0.79400462602479	0.99999999999994	0.74991400068795	gene-MAOA/gene-MAOB	2	MAOA/MAOB
ko05010	Alzheimer disease	20/1218	245/12785	0.798423489588607	0.99999999999994	0.74991400068795	gene-ATP2A2/gene-ATP2C2/gene-CALML6/gene-CATSPER1/gene-CIB2/gene-COX4I2/gene-COX6A1/gene-COX6C/gene-ECE1/gene-GNAQ/gene-GRIN2A/gene-GRIN2B/gene-ITPR2/gene-MAPK1/gene-MAPK3/gene-NDUFB6/gene-NDUFV2/gene-PLCB1/gene-PLCB4/gene-SDHB	20	ATP2A2/ATP2C2/CALML6/CATSPER1/CIB2/COX4I2/COX6A1/COX6C/ECE1/GNAQ/GRIN2A/GRIN2B/ITPR2/MAPK1/MAPK3/NDUFB6/NDUFV2/PLCB1/PLCB4/SDHB
ko03460	Fanconi anemia pathway	5/1218	70/12785	0.809192400261336	0.99999999999994	0.74991400068795	gene-FANCA/gene-FANCC/gene-POLQ/gene-RAD51/gene-REV1	5	FANCA/FANCC/POLQ/RAD51/REV1
ko00480	Glutathione metabolism	5/1218	71/12785	0.818912767514937	0.99999999999994	0.74991400068795	gene-AGR3/gene-GCLM/gene-GGCT/gene-GPX7/gene-GSTA2	5	AGR3/GCLM/GGCT/GPX7/GSTA2
ko00590	Arachidonic acid metabolism	7/1218	96/12785	0.820710168129798	0.99999999999994	0.74991400068795	gene-ALOX12/gene-CYP2C19/gene-CYP4F3/gene-GPX7/gene-PLA2G4A/gene-PLA2G4D/gene-PTGS1	7	ALOX12/CYP2C19/CYP4F3/GPX7/PLA2G4A/PLA2G4D/PTGS1
ko00970	Aminoacyl-tRNA biosynthesis	4/1218	59/12785	0.826125571794595	0.99999999999994	0.74991400068795	gene-CARS1/gene-GATB/gene-PARS2/gene-YARS2	4	CARS1/GATB/PARS2/YARS2
ko01524	Platinum drug resistance	7/1218	99/12785	0.844056032888659	0.99999999999994	0.74991400068795	gene-ABCC2/gene-FASLG/gene-GSTA2/gene-MAPK1/gene-MAPK3/gene-PIK3CB/gene-PMAIP1	7	ABCC2/FASLG/GSTA2/MAPK1/MAPK3/PIK3CB/PMAIP1
ko05110	Vibrio cholerae infection	7/1218	99/12785	0.844056032888659	0.99999999999994	0.74991400068795	gene-ACTRT2/gene-ADCY9/gene-ATP6V0A1/gene-ATP6V0A4/gene-ATP6V1C1/gene-PRKCA/gene-TJP2	7	ACTRT2/ADCY9/ATP6V0A1/ATP6V0A4/ATP6V1C1/PRKCA/TJP2
ko05203	Viral carcinogenesis	30/1218	370/12785	0.84979748815021	0.99999999999994	0.74991400068795	gene-ATF7-NPFF/gene-BRD4/gene-BRWD3/gene-CCND1/gene-CCNE1/gene-CREBBP/gene-DLG1/gene-EGR2/gene-GTF2E2/gene-HDAC9/gene-IKBKG/gene-INTS8/gene-LRRC1/gene-LYN/gene-MAPK1/gene-MAPK3/gene-NKIRAS1/gene-PHF21B/gene-PHIP/gene-PIK3CB/gene-PMAIP1/gene-RBPJ/gene-RHOV/gene-SP140L/gene-SYK/gene-TBPL1/gene-TRAF3/gene-UBE3A/gene-YWHAG/gene-YWHAZ	30	ATF7-NPFF/BRD4/BRWD3/CCND1/CCNE1/CREBBP/DLG1/EGR2/GTF2E2/HDAC9/IKBKG/INTS8/LRRC1/LYN/MAPK1/MAPK3/NKIRAS1/PHF21B/PHIP/PIK3CB/PMAIP1/RBPJ/RHOV/SP140L/SYK/TBPL1/TRAF3/UBE3A/YWHAG/YWHAZ
ko00430	Taurine and hypotaurine metabolism	1/1218	19/12785	0.850972030325573	0.99999999999994	0.74991400068795	gene-GADL1	1	GADL1
ko00760	Nicotinate and nicotinamide metabolism	2/1218	36/12785	0.870009812982579	0.99999999999994	0.74991400068795	gene-NAMPT/gene-NMNAT3	2	NAMPT/NMNAT3
ko00120	Primary bile acid biosynthesis	1/1218	21/12785	0.878053857602122	0.99999999999994	0.74991400068795	gene-HSD17B4	1	HSD17B4
ko00770	Pantothenate and CoA biosynthesis	1/1218	21/12785	0.878053857602122	0.99999999999994	0.74991400068795	gene-GADL1	1	GADL1
ko04658	Th1 and Th2 cell differentiation	15/1218	204/12785	0.885428438420495	0.99999999999994	0.74991400068795	gene-CIB2/gene-DLL4/gene-DNER/gene-IFNGR1/gene-IKBKG/gene-IL2/gene-MAML3/gene-MAMLD1/gene-MAPK1/gene-MAPK3/gene-MAPK8/gene-NFATC2/gene-RBPJ/gene-TBX21/gene-TRPS1	15	CIB2/DLL4/DNER/IFNGR1/IKBKG/IL2/MAML3/MAMLD1/MAPK1/MAPK3/MAPK8/NFATC2/RBPJ/TBX21/TRPS1
ko00051	Fructose and mannose metabolism	2/1218	38/12785	0.888969047574782	0.99999999999994	0.74991400068795	gene-FBP1/gene-FBP2	2	FBP1/FBP2
ko00140	Steroid hormone biosynthesis	6/1218	94/12785	0.894379294550442	0.99999999999994	0.74991400068795	gene-AKR1C1/gene-CCDC188/gene-SRD5A3/gene-SULT1E1/gene-UGT2A1/gene-UGT2B28	6	AKR1C1/CCDC188/SRD5A3/SULT1E1/UGT2A1/UGT2B28
ko05164	Influenza A	27/1218	350/12785	0.899726227731351	0.99999999999994	0.74991400068795	gene-ACTRT2/gene-ADAR/gene-BRWD3/gene-CPSF4L/gene-CREBBP/gene-FASLG/gene-IFNAR2/gene-IFNGR1/gene-IKBKG/gene-KPNA7/gene-MAP2K2/gene-MAPK1/gene-MAPK3/gene-PHIP/gene-PIK3CB/gene-PLG/gene-PRKCA/gene-PRKCB/gene-PRSS27/gene-RAF1/gene-TLR3/gene-TLR4/gene-TMPRSS11B/gene-TMPRSS2/gene-TRAF3/gene-TRIM29/gene-XPO1	27	ACTRT2/ADAR/BRWD3/CPSF4L/CREBBP/FASLG/IFNAR2/IFNGR1/IKBKG/KPNA7/MAP2K2/MAPK1/MAPK3/PHIP/PIK3CB/PLG/PRKCA/PRKCB/PRSS27/RAF1/TLR3/TLR4/TMPRSS11B/TMPRSS2/TRAF3/TRIM29/XPO1
ko04714	Thermogenesis	24/1218	319/12785	0.912023459202112	0.99999999999994	0.74991400068795	gene-ACSL3/gene-ACSL6/gene-ACTRT2/gene-ADCY9/gene-ARID1B/gene-ATF7-NPFF/gene-CDRT1/gene-COA1/gene-COX4I2/gene-COX6A1/gene-COX6C/gene-MELK/gene-NDUFB6/gene-NDUFV2/gene-NKIRAS1/gene-PPARGC1A/gene-PRKAG2/gene-PRKG2/gene-RPS6KA3/gene-RPS6KA6/gene-SDHB/gene-SMARCA5/gene-SOS1/gene-ZNF217	24	ACSL3/ACSL6/ACTRT2/ADCY9/ARID1B/ATF7-NPFF/CDRT1/COA1/COX4I2/COX6A1/COX6C/MELK/NDUFB6/NDUFV2/NKIRAS1/PPARGC1A/PRKAG2/PRKG2/RPS6KA3/RPS6KA6/SDHB/SMARCA5/SOS1/ZNF217
ko00500	Starch and sucrose metabolism	2/1218	41/12785	0.912644127132486	0.99999999999994	0.74991400068795	gene-GYS2/gene-PGM2	2	GYS2/PGM2
ko05166	Human T-cell leukemia virus 1 infection	35/1218	450/12785	0.917560837662482	0.99999999999994	0.74991400068795	gene-ADCY9/gene-ANAPC10/gene-ATF7-NPFF/gene-BRD4/gene-BRWD3/gene-BUB1B/gene-CCND1/gene-CCNE1/gene-CIB2/gene-CREBBP/gene-CRTC1/gene-CRTC3/gene-DLG1/gene-E2F1/gene-E2F7/gene-EGR2/gene-ETS2/gene-IKBKG/gene-IL15RA/gene-IL2/gene-INTS8/gene-KAT5/gene-MAP2K2/gene-MAPK1/gene-MAPK3/gene-MAPK8/gene-NFATC2/gene-NKIRAS1/gene-PHIP/gene-PIK3CB/gene-SLC2A3/gene-TBPL1/gene-TNS3/gene-VDAC2/gene-XPO1	35	ADCY9/ANAPC10/ATF7-NPFF/BRD4/BRWD3/BUB1B/CCND1/CCNE1/CIB2/CREBBP/CRTC1/CRTC3/DLG1/E2F1/E2F7/EGR2/ETS2/IKBKG/IL15RA/IL2/INTS8/KAT5/MAP2K2/MAPK1/MAPK3/MAPK8/NFATC2/NKIRAS1/PHIP/PIK3CB/SLC2A3/TBPL1/TNS3/VDAC2/XPO1
ko04659	Th17 cell differentiation	16/1218	227/12785	0.923897809584054	0.99999999999994	0.74991400068795	gene-CIB2/gene-HIF1A/gene-IFNGR1/gene-IKBKG/gene-IL1RAPL1/gene-IL2/gene-IRF4/gene-MAPK1/gene-MAPK3/gene-MAPK8/gene-NFATC2/gene-NPAS3/gene-RXRA/gene-RXRG/gene-TBX21/gene-TRPS1	16	CIB2/HIF1A/IFNGR1/IKBKG/IL1RAPL1/IL2/IRF4/MAPK1/MAPK3/MAPK8/NFATC2/NPAS3/RXRA/RXRG/TBX21/TRPS1
ko00640	Propanoate metabolism	2/1218	43/12785	0.925702235666374	0.99999999999994	0.74991400068795	gene-ACOXL/gene-ACSS3	2	ACOXL/ACSS3
ko00900	Terpenoid backbone biosynthesis	1/1218	26/12785	0.926149072745571	0.99999999999994	0.74991400068795	gene-HMGCS2	1	HMGCS2
ko04217	Necroptosis	17/1218	241/12785	0.928851358611388	0.99999999999994	0.74991400068795	gene-CAMK2B/gene-CAMK2D/gene-CAMK2G/gene-CYBB/gene-FAF2/gene-FASLG/gene-IFNAR2/gene-IFNGR1/gene-KATNAL1/gene-MAPK8/gene-PARP1/gene-PLA2G4A/gene-PLA2G4D/gene-TLR3/gene-TLR4/gene-VDAC2/gene-ZRANB1	17	CAMK2B/CAMK2D/CAMK2G/CYBB/FAF2/FASLG/IFNAR2/IFNGR1/KATNAL1/MAPK8/PARP1/PLA2G4A/PLA2G4D/TLR3/TLR4/VDAC2/ZRANB1
ko05340	Primary immunodeficiency	4/1218	74/12785	0.931213036724057	0.99999999999994	0.74991400068795	gene-ICOS/gene-IKBKG/gene-RFX5/gene-RFXAP	4	ICOS/IKBKG/RFX5/RFXAP
ko00190	Oxidative phosphorylation	10/1218	155/12785	0.933267024682043	0.99999999999994	0.74991400068795	gene-ATP6V0A1/gene-ATP6V0A4/gene-ATP6V1C1/gene-CDRT1/gene-COX4I2/gene-COX6A1/gene-COX6C/gene-NDUFB6/gene-NDUFV2/gene-SDHB	10	ATP6V0A1/ATP6V0A4/ATP6V1C1/CDRT1/COX4I2/COX6A1/COX6C/NDUFB6/NDUFV2/SDHB
ko03440	Homologous recombination	3/1218	60/12785	0.934116598618207	0.99999999999994	0.74991400068795	gene-ECT2/gene-RAD51/gene-SEM1	3	ECT2/RAD51/SEM1
ko04962	Vasopressin-regulated water reabsorption	3/1218	60/12785	0.934116598618207	0.99999999999994	0.74991400068795	gene-ADCY9/gene-DYNC1H1/gene-DYNC1I1	3	ADCY9/DYNC1H1/DYNC1I1
ko00330	Arginine and proline metabolism	3/1218	61/12785	0.938708554973026	0.99999999999994	0.74991400068795	gene-CNDP1/gene-MAOA/gene-MAOB	3	CNDP1/MAOA/MAOB
ko00220	Arginine biosynthesis	1/1218	28/12785	0.939576487585711	0.99999999999994	0.74991400068795	gene-GLS	1	GLS
ko00563	Glycosylphosphatidylinositol (GPI)-anchor biosynthesis	1/1218	28/12785	0.939576487585711	0.99999999999994	0.74991400068795	gene-PGAP1	1	PGAP1
ko00511	Other glycan degradation	1/1218	30/12785	0.950564195163568	0.99999999999994	0.74991400068795	gene-HEXB	1	HEXB
ko00620	Pyruvate metabolism	2/1218	50/12785	0.958305772160582	0.99999999999994	0.74991400068795	gene-ME2/gene-PDHA1	2	ME2/PDHA1
ko04978	Mineral absorption	6/1218	111/12785	0.959821077459724	0.99999999999994	0.74991400068795	gene-ATP1B4/gene-HEPHL1/gene-RUSF1/gene-SLC34A2/gene-TRPM6/gene-VDR	6	ATP1B4/HEPHL1/RUSF1/SLC34A2/TRPM6/VDR
ko03008	Ribosome biogenesis in eukaryotes	6/1218	113/12785	0.964378089848481	0.99999999999994	0.74991400068795	gene-CSNK2A1/gene-HEATR1/gene-RIOK2/gene-UTP6/gene-XPO1/gene-XRN2	6	CSNK2A1/HEATR1/RIOK2/UTP6/XPO1/XRN2
ko05134	Legionellosis	6/1218	113/12785	0.964378089848481	0.99999999999994	0.74991400068795	gene-EEF1A1/gene-HSF2/gene-ITGAM/gene-SVEP1/gene-TLR4/gene-TLR5	6	EEF1A1/HSF2/ITGAM/SVEP1/TLR4/TLR5
ko00630	Glyoxylate and dicarboxylate metabolism	1/1218	34/12785	0.966912058011208	0.99999999999994	0.74991400068795	gene-HAO1	1	HAO1
ko00650	Butanoate metabolism	1/1218	34/12785	0.966912058011208	0.99999999999994	0.74991400068795	gene-HMGCS2	1	HMGCS2
ko04380	Osteoclast differentiation	16/1218	248/12785	0.967824470056716	0.99999999999994	0.74991400068795	gene-C5orf58/gene-CAMK4/gene-CIB2/gene-FHL2/gene-IFNAR2/gene-IFNGR1/gene-IKBKG/gene-MAPK1/gene-MAPK3/gene-MAPK8/gene-NFATC2/gene-PBK/gene-PIK3CB/gene-SYK/gene-TAB2/gene-TFEC	16	C5orf58/CAMK4/CIB2/FHL2/IFNAR2/IFNGR1/IKBKG/MAPK1/MAPK3/MAPK8/NFATC2/PBK/PIK3CB/SYK/TAB2/TFEC
ko00310	Lysine degradation	4/1218	89/12785	0.975198653312373	0.99999999999994	0.74991400068795	gene-EZH2/gene-KMT5B/gene-PHF6/gene-PRDM11	4	EZH2/KMT5B/PHF6/PRDM11
ko05140	Leishmaniasis	11/1218	189/12785	0.976080715095495	0.99999999999994	0.74991400068795	gene-CYBB/gene-IFNGR1/gene-ITGAM/gene-MAPK1/gene-MAPK3/gene-PBK/gene-PRKCB/gene-PTPN12/gene-SVEP1/gene-TAB2/gene-TLR4	11	CYBB/IFNGR1/ITGAM/MAPK1/MAPK3/PBK/PRKCB/PTPN12/SVEP1/TAB2/TLR4
ko00062	Fatty acid elongation	1/1218	38/12785	0.977856801441471	0.99999999999994	0.74991400068795	gene-ELOVL6	1	ELOVL6
ko05014	Amyotrophic lateral sclerosis (ALS)	3/1218	75/12785	0.97852001652507	0.99999999999994	0.74991400068795	gene-CIB2/gene-GRIN2A/gene-GRIN2B	3	CIB2/GRIN2A/GRIN2B
ko05012	Parkinson disease	10/1218	183/12785	0.984023052453878	0.99999999999994	0.74991400068795	gene-COX4I2/gene-COX6A1/gene-COX6C/gene-GNAI1/gene-NDUFB6/gene-NDUFV2/gene-SDHB/gene-SEPTIN5/gene-TH/gene-VDAC2	10	COX4I2/COX6A1/COX6C/GNAI1/NDUFB6/NDUFV2/SDHB/SEPTIN5/TH/VDAC2
ko04742	Taste transduction	8/1218	156/12785	0.98500092039922	0.99999999999994	0.74991400068795	gene-CHRM3/gene-GABRA5/gene-GNAT3/gene-GPR132/gene-HTR3A/gene-PDE1A/gene-SCN8A/gene-SCNN1B	8	CHRM3/GABRA5/GNAT3/GPR132/HTR3A/PDE1A/SCN8A/SCNN1B
ko00052	Galactose metabolism	1/1218	43/12785	0.986599450164399	0.99999999999994	0.74991400068795	gene-PGM2	1	PGM2
ko04141	Protein processing in endoplasmic reticulum	17/1218	281/12785	0.986926658279331	0.99999999999994	0.74991400068795	gene-DNAJA2/gene-DNAJB6/gene-FBXO17/gene-FBXO27/gene-LMAN2L/gene-MAN1C1/gene-MAPK8/gene-MBTPS2/gene-NFE2L2/gene-NFE2L3/gene-OS9/gene-RAD23B/gene-SEC24B/gene-SIL1/gene-SSR3/gene-UBE4B/gene-UGGT1	17	DNAJA2/DNAJB6/FBXO17/FBXO27/LMAN2L/MAN1C1/MAPK8/MBTPS2/NFE2L2/NFE2L3/OS9/RAD23B/SEC24B/SIL1/SSR3/UBE4B/UGGT1
ko03030	DNA replication	1/1218	45/12785	0.98903899658072	0.99999999999994	0.74991400068795	gene-MCM6	1	MCM6
ko03010	Ribosome	9/1218	181/12785	0.991998517819923	0.99999999999994	0.74991400068795	gene-MRPL17/gene-MRPL19/gene-MRPL33/gene-RHEX/gene-RPL22L1/gene-RPL32/gene-RPL5/gene-RPS27L/gene-RPS3	9	MRPL17/MRPL19/MRPL33/RHEX/RPL22L1/RPL32/RPL5/RPS27L/RPS3
ko01230	Biosynthesis of amino acids	3/1218	89/12785	0.992879012437618	0.99999999999994	0.74991400068795	gene-MTR/gene-PRPSAP1/gene-SDSL	3	MTR/PRPSAP1/SDSL
ko00280	Valine, leucine and isoleucine degradation	1/1218	57/12785	0.996719699419763	0.99999999999994	0.74991400068795	gene-HMGCS2	1	HMGCS2
ko04623	Cytosolic DNA-sensing pathway	2/1218	82/12785	0.997433885160938	0.99999999999994	0.74991400068795	gene-ADAR/gene-IKBKG	2	ADAR/IKBKG
ko04640	Hematopoietic cell lineage	10/1218	216/12785	0.997656850903699	0.99999999999994	0.74991400068795	gene-CD55/gene-CD9/gene-ECE1/gene-GP1BA/gene-GP9/gene-ITGA6/gene-ITGAM/gene-PAPPA2/gene-SUSD1/gene-SVEP1	10	CD55/CD9/ECE1/GP1BA/GP9/ITGA6/ITGAM/PAPPA2/SUSD1/SVEP1
ko00240	Pyrimidine metabolism	1/1218	64/12785	0.998378026004699	0.99999999999994	0.74991400068795	gene-UPP1	1	UPP1
ko03420	Nucleotide excision repair	1/1218	66/12785	0.99867376646231	0.99999999999994	0.74991400068795	gene-RAD23B	1	RAD23B
ko05321	Inflammatory bowel disease (IBD)	6/1218	163/12785	0.998746303714987	0.99999999999994	0.74991400068795	gene-IFNGR1/gene-IL2/gene-TBX21/gene-TLR4/gene-TLR5/gene-TRPS1	6	IFNGR1/IL2/TBX21/TLR4/TLR5/TRPS1
ko04218	Cellular senescence	26/1218	458/12785	0.999136516539124	0.99999999999994	0.74991400068795	gene-BTRC/gene-CALML6/gene-CCND1/gene-CCNE1/gene-CIB2/gene-E2F1/gene-E2F7/gene-FOXO3/gene-HIPK3/gene-INTS8/gene-ITPR2/gene-MAP2K2/gene-MAPK1/gene-MAPK3/gene-MYBL2/gene-NFATC2/gene-NKIRAS1/gene-PIK3CB/gene-PPP1CC/gene-RAF1/gene-RASSF5/gene-RERG/gene-SERPINE1/gene-TNS3/gene-TRAF3IP2/gene-VDAC2	26	BTRC/CALML6/CCND1/CCNE1/CIB2/E2F1/E2F7/FOXO3/HIPK3/INTS8/ITPR2/MAP2K2/MAPK1/MAPK3/MYBL2/NFATC2/NKIRAS1/PIK3CB/PPP1CC/RAF1/RASSF5/RERG/SERPINE1/TNS3/TRAF3IP2/VDAC2
ko05169	Epstein-Barr virus infection	23/1218	422/12785	0.999310730609143	0.99999999999994	0.74991400068795	gene-CCND1/gene-CCNE1/gene-COPS3/gene-E2F1/gene-E2F7/gene-IFNAR2/gene-IKBKG/gene-INTS8/gene-LYN/gene-MAPK8/gene-NEDD4/gene-PBK/gene-PIK3CB/gene-PSMC3/gene-PSMC6/gene-PSMD7/gene-RBPJ/gene-SEM1/gene-SUSD1/gene-SYK/gene-TAB2/gene-TRAF3/gene-ZRANB1	23	CCND1/CCNE1/COPS3/E2F1/E2F7/IFNAR2/IKBKG/INTS8/LYN/MAPK8/NEDD4/PBK/PIK3CB/PSMC3/PSMC6/PSMD7/RBPJ/SEM1/SUSD1/SYK/TAB2/TRAF3/ZRANB1
ko04672	Intestinal immune network for IgA production	4/1218	137/12785	0.999358855214261	0.99999999999994	0.74991400068795	gene-CD28/gene-ICOS/gene-IL15RA/gene-IL2	4	CD28/ICOS/IL15RA/IL2
ko03040	Spliceosome	11/1218	254/12785	0.999440904742496	0.99999999999994	0.74991400068795	gene-DHX40/gene-HNRNPA1L2/gene-PRPF3/gene-RALY/gene-RBMX/gene-SNRPB/gene-SRSF1/gene-SRSF5/gene-SRSF6/gene-TCERG1/gene-THOC2	11	DHX40/HNRNPA1L2/PRPF3/RALY/RBMX/SNRPB/SRSF1/SRSF5/SRSF6/TCERG1/THOC2
ko05150	Staphylococcus aureus infection	9/1218	227/12785	0.999572483026206	0.99999999999994	0.74991400068795	gene-C1S/gene-CMKLR1/gene-DSG1/gene-FGG/gene-ITGAM/gene-PAMR1/gene-PLG/gene-PRSS57/gene-PTAFR	9	C1S/CMKLR1/DSG1/FGG/ITGAM/PAMR1/PLG/PRSS57/PTAFR
ko05416	Viral myocarditis	8/1218	218/12785	0.999739128345208	0.99999999999994	0.74991400068795	gene-ACTRT2/gene-CCND1/gene-CD28/gene-CD55/gene-DTNB/gene-EIF4G3/gene-PAPPA2/gene-PRF1	8	ACTRT2/CCND1/CD28/CD55/DTNB/EIF4G3/PAPPA2/PRF1
ko04940	Type I diabetes mellitus	6/1218	189/12785	0.999818012956916	0.99999999999994	0.74991400068795	gene-CD28/gene-CPD/gene-CPM/gene-FASLG/gene-IL2/gene-PRF1	6	CD28/CPD/CPM/FASLG/IL2/PRF1
ko05323	Rheumatoid arthritis	7/1218	211/12785	0.999871599089902	0.99999999999994	0.74991400068795	gene-ANGPT1/gene-ATP6V0A1/gene-ATP6V0A4/gene-ATP6V1C1/gene-CCL20/gene-CD28/gene-TLR4	7	ANGPT1/ATP6V0A1/ATP6V0A4/ATP6V1C1/CCL20/CD28/TLR4
ko04145	Phagosome	18/1218	390/12785	0.999917721975982	0.99999999999994	0.74991400068795	gene-ACTRT2/gene-ATP6V0A1/gene-ATP6V0A4/gene-ATP6V1C1/gene-CYBB/gene-DYNC1H1/gene-DYNC1I1/gene-ITGAM/gene-LAMP2/gene-MARCO/gene-MSR1/gene-PLA2R1/gene-SCARA5/gene-THBS1/gene-TLR4/gene-TSNARE1/gene-TUBA3E/gene-TUBB4B	18	ACTRT2/ATP6V0A1/ATP6V0A4/ATP6V1C1/CYBB/DYNC1H1/DYNC1I1/ITGAM/LAMP2/MARCO/MSR1/PLA2R1/SCARA5/THBS1/TLR4/TSNARE1/TUBA3E/TUBB4B
ko05320	Autoimmune thyroid disease	5/1218	185/12785	0.999940028596164	0.99999999999994	0.74991400068795	gene-CD28/gene-FASLG/gene-IL2/gene-PRF1/gene-SMOC1	5	CD28/FASLG/IL2/PRF1/SMOC1
ko05330	Allograft rejection	4/1218	171/12785	0.999961541256012	0.99999999999994	0.74991400068795	gene-CD28/gene-FASLG/gene-IL2/gene-PRF1	4	CD28/FASLG/IL2/PRF1
ko05322	Systemic lupus erythematosus	6/1218	287/12785	0.999999936254356	0.99999999999994	0.74991400068795	gene-C1S/gene-C7/gene-CD28/gene-GRIN2A/gene-GRIN2B/gene-SNRPB	6	C1S/C7/CD28/GRIN2A/GRIN2B/SNRPB
ko05332	Graft-versus-host disease	4/1218	393/12785	0.99999999999994	0.99999999999994	0.74991400068795	gene-CD28/gene-FASLG/gene-IL2/gene-PRF1	4	CD28/FASLG/IL2/PRF1
